# Supplementary material for: TERIUS: accurate prediction of lncRNA via high-throughput sequencing data representing RNA-binding protein association
Source: BMC Bioinformatics. 2018 Feb 19;19(Suppl 1):41. doi: 10.1186/s12859-018-2013-9 (PMC5836835; doi:10.1186/s12859-018-2013-9)
Supplement: Supplementary file 3 — TERIUS source code. (GZ 19356 kb) [file 12859_2018_2013_MOESM3_ESM.gz]

Archive with 62 entries (47 files):
- TERIUS.1.0.1
- TERIUS.1.0.1/dataset
- TERIUS.1.0.1/dataset/BAM
- TERIUS.1.0.1/dataset/BAM/RPS
- TERIUS.1.0.1/dataset/BAM/RPS/HeLa_RIBO_chr22s.bam
- TERIUS.1.0.1/dataset/BAM/RPS/HeLa_RIBO_chr22s.bam.bai
- TERIUS.1.0.1/dataset/BAM/UAS
- TERIUS.1.0.1/dataset/BAM/UAS/CLIP
- TERIUS.1.0.1/dataset/BAM/UAS/CLIP/HeLa_UPF1_chr22s.bam
- TERIUS.1.0.1/dataset/BAM/UAS/CLIP/HeLa_UPF1_chr22s.bam.bai
- TERIUS.1.0.1/dataset/BAM/UAS/CLIP/HeLa_UPF1_chr22s_flag_count.data
- TERIUS.1.0.1/dataset/BAM/UAS/CLIP/rpm
- TERIUS.1.0.1/dataset/BAM/UAS/CLIP/rpm/HeLa_UPF1_chr22s_hg19_PCG_lncRNA_NCgene.rpm
- TERIUS.1.0.1/dataset/BAM/UAS/RNA
- TERIUS.1.0.1/dataset/BAM/UAS/RNA/HeLa_RNA_chr22s.bam
- TERIUS.1.0.1/dataset/BAM/UAS/RNA/HeLa_RNA_chr22s.bam.bai
- TERIUS.1.0.1/dataset/BAM/UAS/RNA/HeLa_RNA_chr22s_flag_count.data
- TERIUS.1.0.1/dataset/BAM/UAS/RNA/rpm
- TERIUS.1.0.1/dataset/BAM/UAS/RNA/rpm/HeLa_RNA_chr22s_hg19_PCG_lncRNA_NCgene.rpm
- TERIUS.1.0.1/dataset/test_anno
- TERIUS.1.0.1/dataset/test_anno/hg19_PCG_lncRNA.refFlat
- TERIUS.1.0.1/dataset/models
- TERIUS.1.0.1/dataset/models/RPS_meanModel_pos.txt
- TERIUS.1.0.1/dataset/models/RPS_meanModel_neg.txt
- TERIUS.1.0.1/dataset/models/UAS_meanModel_neg.txt
- TERIUS.1.0.1/dataset/models/UAS_meanModel_pos.txt
- TERIUS.1.0.1/dataset/models/UAS_meanModel_neg_zero.txt
- TERIUS.1.0.1/dataset/models/UAS_meanModel_pos_zero.txt
- TERIUS.1.0.1/scripts
- TERIUS.1.0.1/scripts/TERIUS_part2.py
- TERIUS.1.0.1/scripts/TERIUS_part1.py
- TERIUS.1.0.1/scripts/Expression.py
- TERIUS.1.0.1/scripts/extraModule.py
- TERIUS.1.0.1/scripts/RNASeqModule.py
- TERIUS.1.0.1/scripts/RPS.py
- TERIUS.1.0.1/scripts/samModule.py
- TERIUS.1.0.1/scripts/splineModule.py
- TERIUS.1.0.1/scripts/TERIUSmodule.py
- TERIUS.1.0.1/scripts/txModule.py
- TERIUS.1.0.1/scripts/UAScal.py
- TERIUS.1.0.1/scripts/UAS.py
- TERIUS.1.0.1/scripts/WREcal.py
- TERIUS.1.0.1/scripts/write_datasets.py
- TERIUS.1.0.1/scripts/extraModule.pyc
- TERIUS.1.0.1/scripts/TERIUSmodule.pyc
- TERIUS.1.0.1/scripts/splineModule.pyc
- TERIUS.1.0.1/scripts/Datasets.pyc
- TERIUS.1.0.1/scripts/samModule.pyc
- TERIUS.1.0.1/scripts/txModule.pyc
- TERIUS.1.0.1/scripts/RNASeqModule.pyc
- TERIUS.1.0.1/scripts/Datasets.py
- TERIUS.1.0.1/documents
- TERIUS.1.0.1/documents/README.txt
- TERIUS.1.0.1/results
- TERIUS.1.0.1/results/coding_names.txt
- TERIUS.1.0.1/results/HeLa_UPF1_chr22s_hg19_PCG_lncRNA_NCgene.UAS
- TERIUS.1.0.1/results/HeLa_UPF1_chr22s_hg19_PCG_lncRNA_NCgene.UAStmp
- TERIUS.1.0.1/results/hg19_PCG_lncRNA_byHeLa_Ribobam_NC.RPS
- TERIUS.1.0.1/results/hg19_PCG_lncRNA_byHeLa_Ribobam_PCG.RPS
- TERIUS.1.0.1/results/hg19_PCG_lncRNA_byHeLa_Ribobam.WRE
- TERIUS.1.0.1/results/hg19_PCG_lncRNA_NC.refFlat
- TERIUS.1.0.1/results_new
