# Supplementary material for: TERIUS: accurate prediction of lncRNA via high-throughput sequencing data representing RNA-binding protein association
Source: BMC Bioinformatics. 2018 Feb 19;19(Suppl 1):41. doi: 10.1186/s12859-018-2013-9 (PMC5836835; doi:10.1186/s12859-018-2013-9)
Supplement: Supplementary file 3 — TERIUS source code. (GZ 19356 kb) [file 12859_2018_2013_MOESM3_ESM.gz › TERIUS.1.0.1/dataset/BAM/UAS/RNA/HeLa_RNA_chr22s_flag_count.data]

#flag	count	percent	decode
0	9398663	28.6520878332
4	14030362	42.7719521762	unmapped
16	9373691	28.5759599906	rev
