# Supplementary material for: TERIUS: accurate prediction of lncRNA via high-throughput sequencing data representing RNA-binding protein association
Source: BMC Bioinformatics. 2018 Feb 19;19(Suppl 1):41. doi: 10.1186/s12859-018-2013-9 (PMC5836835; doi:10.1186/s12859-018-2013-9)
Supplement: Supplementary file 3 — TERIUS source code. (GZ 19356 kb) [file 12859_2018_2013_MOESM3_ESM.gz › TERIUS.1.0.1/dataset/models/RPS_meanModel_pos.txt]

#X	Y
-0.1	0.0150458378105
-0.099	0.0148467582753
-0.098	0.0146476787402
-0.097	0.014448599205
-0.096	0.0142495196698
-0.095	0.0140504401347
-0.094	0.0138513605995
-0.093	0.0136522810644
-0.092	0.0134532015292
-0.091	0.013254121994
-0.09	0.0130550424589
-0.089	0.0128559629237
-0.088	0.0126568833885
-0.087	0.0124578038534
-0.086	0.0122587243182
-0.085	0.0120596447831
-0.084	0.0118605652479
-0.083	0.0116614857127
-0.082	0.0114624061776
-0.081	0.0112633266424
-0.08	0.0110642471072
-0.079	0.0108651675721
-0.078	0.0106660880369
-0.077	0.0104670085018
-0.076	0.0102679289666
-0.075	0.0100688494314
-0.074	0.00986976989626
-0.073	0.0096706903611
-0.072	0.00947161082594
-0.071	0.00927253129077
-0.07	0.00907345175561
-0.069	0.00887437222045
-0.068	0.00867529268528
-0.067	0.00847621315012
-0.066	0.00827713361496
-0.065	0.0080780540798
-0.064	0.00787897454463
-0.063	0.00767989500947
-0.062	0.00748081547431
-0.061	0.00728173593914
-0.06	0.00708265640398
-0.059	0.00688357686882
-0.058	0.00668449733366
-0.057	0.00648541779849
-0.056	0.00628633826333
-0.055	0.00608725872817
-0.054	0.005888179193
-0.053	0.00568909965784
-0.052	0.00549002012268
-0.051	0.00529094058752
-0.05	0.00509186105235
-0.049	0.00489278151719
-0.048	0.00469370198203
-0.047	0.00449462244686
-0.046	0.0042955429117
-0.045	0.00409646337654
-0.044	0.00389738384138
-0.043	0.00369830430621
-0.042	0.00349922477105
-0.041	0.00330014523589
-0.04	0.00310106570072
-0.039	0.00290198616556
-0.038	0.0027029066304
-0.037	0.00250382709524
-0.036	0.00230474756007
-0.035	0.00210566802491
-0.034	0.00190658848975
-0.033	0.00170750895458
-0.032	0.00150842941942
-0.031	0.00130934988426
-0.03	0.0011102703491
-0.029	0.000911190813933
-0.028	0.00071211127877
-0.027	0.000513031743607
-0.026	0.000313952208444
-0.025	0.000114872673281
-0.024	-1.71805717587e-05
-0.023	-1.00402044125e-05
-0.022	7.78646603655e-05
-0.021	0.00464894477297
-0.02	0.0196018708105
-0.019	0.0452648837815
-0.018	0.0811028270566
-0.017	0.126906648442
-0.016	0.18196072355
-0.015	0.245636075932
-0.014	0.317132374938
-0.013	0.395711731696
-0.012	0.483917170339
-0.011	0.588448333198
-0.01	0.71919730403
-0.009	0.883804474404
-0.008	1.08509816992
-0.007	1.32206705247
-0.006	1.59164596272
-0.005	1.8905759487
-0.004	2.21469883959
-0.003	2.56287523746
-0.002	2.93204335127
-0.001	3.32478398414
7.6327832943e-17	3.74958586789
0.001	4.21036523306
0.002	4.70363189236
0.003	5.2260312193
0.004	5.77420197417
0.005	6.34460151961
0.006	6.93460264148
0.007	7.54273340995
0.008	8.17795715351
0.009	8.85864039884
0.01	9.58909349332
0.011	10.3588938757
0.012	11.1641632989
0.013	11.9995482197
0.014	12.8581615592
0.015	13.7317035322
0.016	14.6105891219
0.017	15.4859031178
0.018	16.3498199921
0.019	17.192084447
0.02	18.0020725822
0.021	18.7700049463
0.022	19.4864231732
0.023	20.1426905488
0.024	20.7300179733
0.025	21.243641657
0.026	21.6798121963
0.027	22.0342423775
0.028	22.3049110204
0.029	22.4915329559
0.03	22.5915698531
0.031	22.6041192225
0.032	22.5318895571
0.033	22.378213136
0.034	22.1449177471
0.035	21.8339575392
0.036	21.4434378986
0.037	20.973411382
0.038	20.430316101
0.039	19.821786125
0.04	19.1585710003
0.041	18.4499657444
0.042	17.7046720093
0.043	16.9318863693
0.044	16.1400570904
0.045	15.3357800294
0.046	14.5224425393
0.047	13.7002656366
0.048	12.8708259588
0.049	12.0411426677
0.05	11.2208924494
0.051	10.4200200184
0.052	9.64879579946
0.053	8.91586861987
0.054	8.22816264562
0.055	7.59150350653
0.056	7.00383448244
0.057	6.45964981012
0.058	5.96203375233
0.059	5.51786050048
0.06	5.12945433062
0.061	4.79878873877
0.062	4.52786663835
0.063	4.31855139516
0.064	4.16589409712
0.065	4.05112777666
0.066	3.94964297787
0.067	3.85949288994
0.068	3.77996865396
0.069	3.70673995109
0.07	3.63632516298
0.071	3.56692651726
0.072	3.49724226414
0.073	3.42724744313
0.074	3.35517385066
0.075	3.27961980213
0.076	3.2019038119
0.077	3.12274946567
0.078	3.04329681335
0.079	2.96434202802
0.08	2.88705676814
0.081	2.81219120168
0.082	2.73808533351
0.083	2.66327548649
0.084	2.58747066566
0.085	2.50896173113
0.086	2.42647724444
0.087	2.34152571953
0.088	2.25412267143
0.089	2.16204130738
0.09	2.06499183145
0.091	1.96431443499
0.092	1.8611838047
0.093	1.75691251164
0.094	1.65275399946
0.095	1.5500368388
0.096	1.44786054401
0.097	1.34441923184
0.098	1.24072969701
0.099	1.13801909182
0.1	1.03773796538
0.101	0.940708704582
0.102	0.845747421134
0.103	0.751167967812
0.104	0.658282896306
0.105	0.568162983281
0.106	0.481888046421
0.107	0.400565348494
0.108	0.325175038408
0.109	0.256646169464
0.11	0.195804140534
0.111	0.1434195723
0.112	0.10014338219
0.113	0.0664980703102
0.114	0.0420773769163
0.115	0.0238192860045
0.116	0.0105889198326
0.117	0.00276808533976
0.118	4.74095836263e-05
0.119	2.33761744021e-05
0.12	-1.78484222042e-05
0.121	0.000103090453161
0.122	0.000255330780294
0.123	0.000407571107427
0.124	0.000559811434561
0.125	0.000712051761694
0.126	0.000864292088828
0.127	0.00101653241596
0.128	0.00116877274309
0.129	0.00132101307023
0.13	0.00147325339736
0.131	0.00162549372449
0.132	0.00177773405163
0.133	0.00192997437876
0.134	0.00208221470589
0.135	0.00223445503303
0.136	0.00238669536016
0.137	0.0025389356873
0.138	0.00269117601443
0.139	0.00284341634156
0.14	0.0029956566687
0.141	0.00314789699583
0.142	0.00330013732296
0.143	0.0034523776501
0.144	0.00360461797723
0.145	0.00375685830436
0.146	0.0039090986315
0.147	0.00406133895863
0.148	0.00421357928576
0.149	0.0043658196129
0.15	0.00451805994003
0.151	0.00467030026716
0.152	0.0048225405943
0.153	0.00497478092143
0.154	0.00512702124856
0.155	0.0052792615757
0.156	0.00543150190283
0.157	0.00558374222996
0.158	0.0057359825571
0.159	0.00588822288423
0.16	0.00604046321136
0.161	0.0061927035385
0.162	0.00634494386563
0.163	0.00649718419276
0.164	0.0066494245199
0.165	0.00680166484703
0.166	0.00695390517416
0.167	0.0071061455013
0.168	0.00725838582843
0.169	0.00741062615556
0.17	0.0075628664827
0.171	0.00771510680983
0.172	0.00786734713696
0.173	0.0080195874641
0.174	0.00817182779123
0.175	0.00832406811836
0.176	0.0084763084455
0.177	0.00862854877263
0.178	0.00878078909976
0.179	0.0089330294269
0.18	0.00908526975403
0.181	0.00923751008117
0.182	0.0093897504083
0.183	0.00954199073543
0.184	0.00969423106257
0.185	0.0098464713897
0.186	0.00999871171683
0.187	0.010150952044
0.188	0.0103031923711
0.189	0.0104554326982
0.19	0.0106076730254
0.191	0.0107599133525
0.192	0.0109121536796
0.193	0.0110643940068
0.194	0.0112166343339
0.195	0.011368874661
0.196	0.0115211149882
0.197	0.0116733553153
0.198	0.0118255956424
0.199	0.0119778359696
0.2	0.0121300762967
0.201	0.0122823166238
0.202	0.012434556951
0.203	0.0125867972781
0.204	0.0127390376052
0.205	0.0128912779324
0.206	0.0130435182595
0.207	0.0131957585866
0.208	0.0133479989138
0.209	0.0135002392409
0.21	0.013652479568
0.211	0.0138047198952
0.212	0.0139569602223
0.213	0.0141092005494
0.214	0.0142614408766
0.215	0.0144136812037
0.216	0.0145659215308
0.217	0.014718161858
0.218	0.0148704021851
0.219	0.0150226425122
0.22	0.0151748828394
0.221	0.0153271231665
0.222	0.0154793634936
0.223	0.0156316038208
0.224	0.0157838441479
0.225	0.015936084475
0.226	0.0160883248022
0.227	0.0162405651293
0.228	0.0163928054564
0.229	0.0165450457836
0.23	0.0166972861107
0.231	0.0168495264378
0.232	0.017001766765
0.233	0.0171540070921
0.234	0.0173062474192
0.235	0.0174584877464
0.236	0.0176107280735
0.237	0.0177629684006
0.238	0.0179152087278
0.239	0.0180674490549
0.24	0.018219689382
0.241	0.0183719297092
0.242	0.0185241700363
0.243	0.0186764103634
0.244	0.0188286506906
0.245	0.0189808910177
0.246	0.0191331313448
0.247	0.019285371672
0.248	0.0194376119991
0.249	0.0195898523262
0.25	0.0197420926534
0.251	0.0198943329805
0.252	0.0200465733076
0.253	0.0201988136348
0.254	0.0203510539619
0.255	0.020503294289
0.256	0.0206555346162
0.257	0.0208077749433
0.258	0.0209600152704
0.259	0.0211122555976
0.26	0.0212644959247
0.261	0.0214167362518
0.262	0.021568976579
0.263	0.0217212169061
0.264	0.0218734572332
0.265	0.0220256975604
0.266	0.0221779378875
0.267	0.0223301782146
0.268	0.0224824185418
0.269	0.0226346588689
0.27	0.022786899196
0.271	0.0229391395232
0.272	0.0230913798503
0.273	0.0232436201774
0.274	0.0233958605046
0.275	0.0235481008317
0.276	0.0237003411588
0.277	0.023852581486
0.278	0.0240048218131
0.279	0.0241570621402
0.28	0.0243093024674
0.281	0.0244615427945
0.282	0.0246137831216
0.283	0.0247660234488
0.284	0.0249182637759
0.285	0.025070504103
0.286	0.0252227444302
0.287	0.0253749847573
0.288	0.0255272250844
0.289	0.0256794654116
0.29	0.0258317057387
0.291	0.0259839460658
0.292	0.026136186393
0.293	0.0262884267201
0.294	0.0264406670472
0.295	0.0265929073744
0.296	0.0267451477015
0.297	0.0268973880286
0.298	0.0270496283558
0.299	0.0272018686829
