# Supplementary material for: TERIUS: accurate prediction of lncRNA via high-throughput sequencing data representing RNA-binding protein association
Source: BMC Bioinformatics. 2018 Feb 19;19(Suppl 1):41. doi: 10.1186/s12859-018-2013-9 (PMC5836835; doi:10.1186/s12859-018-2013-9)
Supplement: Supplementary file 3 — TERIUS source code. (GZ 19356 kb) [file 12859_2018_2013_MOESM3_ESM.gz › TERIUS.1.0.1/dataset/models/RPS_meanModel_neg.txt]

#X	Y
-0.1	-2.32012674161e-05
-0.099	-2.26918284426e-05
-0.098	-2.21823894691e-05
-0.097	-2.16729504956e-05
-0.096	-2.11635115221e-05
-0.095	-2.06540725486e-05
-0.094	-2.01446335751e-05
-0.093	-1.96351946016e-05
-0.092	-1.91257556281e-05
-0.091	-1.86163166546e-05
-0.09	-1.81068776811e-05
-0.089	-1.75974387076e-05
-0.088	-1.70879997341e-05
-0.087	-1.65785607606e-05
-0.086	-1.60691217871e-05
-0.085	-1.55596828136e-05
-0.084	-1.50502438401e-05
-0.083	-1.45408048666e-05
-0.082	-1.40345738913e-05
-0.081	-1.35484858477e-05
-0.08	-1.30520215402e-05
-0.079	-1.25423238763e-05
-0.078	-1.21577285238e-05
-0.077	-1.20017807629e-05
-0.076	-1.13297438327e-05
-0.075	-8.79252371924e-06
-0.074	-3.19334687846e-06
-0.073	6.15965287337e-06
-0.072	1.97685142351e-05
-0.071	3.78776242556e-05
-0.07	6.10525043307e-05
-0.069	9.06297272006e-05
-0.068	0.000129201244643
-0.067	0.000180262252458
-0.066	0.000248461029423
-0.065	0.00033942878492
-0.064	0.00045909356534
-0.063	0.000612681775332
-0.062	0.000807757364677
-0.061	0.00105787565964
-0.06	0.00137928158105
-0.059	0.00179132584732
-0.058	0.00231617037616
-0.057	0.00297280520975
-0.056	0.00377884309496
-0.055	0.00475496196604
-0.054	0.00591972463126
-0.053	0.00728903200895
-0.052	0.00888199540197
-0.051	0.0107189021758
-0.05	0.012817569537
-0.049	0.015195050969
-0.048	0.0178722345462
-0.047	0.020875088624
-0.046	0.0242360064442
-0.045	0.0279965582444
-0.044	0.0322038663063
-0.043	0.0368993360858
-0.042	0.0421147009653
-0.041	0.0478829298617
-0.04	0.0542344648716
-0.039	0.0612048651776
-0.038	0.0688468137805
-0.037	0.0772113827028
-0.036	0.0863323259951
-0.035	0.0962456828691
-0.034	0.107005207453
-0.033	0.118668033148
-0.032	0.131298952682
-0.031	0.144962357494
-0.03	0.159703743654
-0.029	0.175558946121
-0.028	0.1925601153
-0.027	0.210736333733
-0.026	0.230123596146
-0.025	0.250768015904
-0.024	0.272722268178
-0.023	0.296030801795
-0.022	0.320721900921
-0.021	0.346827375507
-0.02	0.374381864836
-0.019	0.40342014661
-0.018	0.433983099793
-0.017	0.466115539423
-0.016	0.49986270154
-0.015	0.535273632345
-0.014	0.572392195528
-0.013	0.611260780984
-0.012	0.651921739631
-0.011	0.694411851
-0.01	0.738771829887
-0.009	0.785040286426
-0.008	0.83325186913
-0.007	0.883436656341
-0.006	0.935629754455
-0.005	0.989877271365
-0.004	1.04623497614
-0.003	1.10476948499
-0.002	1.16554522817
-0.001	1.2286177324
7.6327832943e-17	1.29403958585
0.001	1.36186118463
0.002	1.43214331227
0.003	1.50496800054
0.004	1.58042330658
0.005	1.65859350799
0.006	1.73954974927
0.007	1.82336502602
0.008	1.91010607798
0.009	1.99982823794
0.01	2.09259121135
0.011	2.18845427057
0.012	2.28745749483
0.013	2.38961900913
0.014	2.49495289303
0.015	2.60348281485
0.016	2.71523397107
0.017	2.83024154488
0.018	2.94853622642
0.019	3.07012756841
0.02	3.19501835141
0.021	3.32320120912
0.022	3.45466695199
0.023	3.58940567629
0.024	3.72739496241
0.025	3.8685925279
0.026	4.01292650947
0.027	4.16030832694
0.028	4.31064225025
0.029	4.46382523477
0.03	4.61975631941
0.031	4.77833160764
0.032	4.9394425065
0.033	5.10296164159
0.034	5.26873203364
0.035	5.43657821634
0.036	5.60630920357
0.037	5.77772505004
0.038	5.95061412131
0.039	6.12473374222
0.04	6.29982170876
0.041	6.47561354193
0.042	6.65184060193
0.043	6.8282303257
0.044	7.00450766504
0.045	7.18038858365
0.046	7.3555745074
0.047	7.52974888493
0.048	7.70258533311
0.049	7.8737595703
0.05	8.04295677636
0.051	8.20987280986
0.052	8.37421599104
0.053	8.53570068707
0.054	8.69404407866
0.055	8.84896709348
0.056	9.00019047661
0.057	9.14743041955
0.058	9.29040119547
0.059	9.42882790209
0.06	9.56244884295
0.061	9.69100611853
0.062	9.81424419015
0.063	9.93191726291
0.064	10.0437929045
0.065	10.1496531047
0.066	10.2492906943
0.067	10.3424981406
0.068	10.4290792437
0.069	10.5088606892
0.07	10.5816934227
0.071	10.6474376975
0.072	10.7059480618
0.073	10.7570880994
0.074	10.8007576991
0.075	10.8368819783
0.076	10.8653875402
0.077	10.8861999537
0.078	10.899262883
0.079	10.9045439967
0.08	10.9020252932
0.081	10.8917070756
0.082	10.8736158013
0.083	10.8477923279
0.084	10.8142805561
0.085	10.7731344266
0.086	10.7244262424
0.087	10.6682420116
0.088	10.6046778879
0.089	10.5338359126
0.09	10.4558371691
0.091	10.3708130413
0.092	10.2789078911
0.093	10.1802847538
0.094	10.0751224473
0.095	9.96360774071
0.096	9.84593856088
0.097	9.72232311132
0.098	9.59297170442
0.099	9.45809190653
0.1	9.31790093695
0.101	9.17264502129
0.102	9.02259014002
0.103	8.86801406449
0.104	8.70920262549
0.105	8.54642203008
0.106	8.37990709647
0.107	8.20989503608
0.108	8.0366489938
0.109	7.86044841268
0.11	7.68158985243
0.111	7.5003756066
0.112	7.31710592834
0.113	7.13207659188
0.114	6.94557502552
0.115	6.75788323387
0.116	6.56928090573
0.117	6.38004925184
0.118	6.19048274226
0.119	6.0008800637
0.12	5.81153668121
0.121	5.622742943
0.122	5.43478864419
0.123	5.24796471658
0.124	5.0625562373
0.125	4.87883053807
0.126	4.69703679839
0.127	4.51740807723
0.128	4.3401673604
0.129	4.16551304562
0.13	3.99363727654
0.131	3.82474903325
0.132	3.65904004612
0.133	3.49668622308
0.134	3.33784850627
0.135	3.18266695748
0.136	3.03126707125
0.137	2.88375027661
0.138	2.74022503668
0.139	2.60081083642
0.14	2.46561008351
0.141	2.33469995912
0.142	2.20812474127
0.143	2.08589291377
0.144	1.96800761143
0.145	1.8544839631
0.146	1.74532928628
0.147	1.64054408768
0.148	1.54010596879
0.149	1.44397053227
0.15	1.35210094673
0.151	1.26445515471
0.152	1.18095708654
0.153	1.10152301136
0.154	1.02608289984
0.155	0.954576398885
0.156	0.886941538644
0.157	0.823109972647
0.158	0.762967340269
0.159	0.706365663758
0.16	0.65315189835
0.161	0.603181401082
0.162	0.556319932902
0.163	0.512443615113
0.164	0.471429759016
0.165	0.433153676528
0.166	0.397496601286
0.167	0.364332122248
0.168	0.333527131136
0.169	0.304945144999
0.17	0.278449030084
0.171	0.2539023201
0.172	0.231167145096
0.173	0.210135907021
0.174	0.190734220702
0.175	0.172890498462
0.176	0.156534472183
0.177	0.141590834369
0.178	0.127970417222
0.179	0.11557559648
0.18	0.104304310826
0.181	0.0940650439932
0.182	0.0847762424364
0.183	0.0763579710136
0.184	0.0687370986111
0.185	0.0618490788823
0.186	0.0556335741053
0.187	0.0500322191541
0.188	0.0449795805351
0.189	0.0404115459667
0.19	0.0362769944966
0.191	0.0325338256763
0.192	0.0291492625988
0.193	0.0260944478453
0.194	0.023342832242
0.195	0.0208717545069
0.196	0.0186601476856
0.197	0.0166826313734
0.198	0.0149086873786
0.199	0.0133116776344
0.2	0.0118731761138
0.201	0.0105796204538
0.202	0.00941781548638
0.203	0.00837577722871
0.204	0.00744385519164
0.205	0.00661146941368
0.206	0.00586655085054
0.207	0.00519656453052
0.208	0.00459155759458
0.209	0.00404474373054
0.21	0.00355131896377
0.211	0.00310660869491
0.212	0.00270627727495
0.213	0.00234633672958
0.214	0.00202264528819
0.215	0.00173140945587
0.216	0.00147019211116
0.217	0.00123772626725
0.218	0.00103332872538
0.219	0.000854931885592
0.22	0.000700003222837
0.221	0.000566616839437
0.222	0.000453351228056
0.223	0.000357686577591
0.224	0.000276921337459
0.225	0.00020903461917
0.226	0.000153080637743
0.227	0.000108268504415
0.228	7.28572625229e-05
0.229	4.47803574454e-05
0.23	2.30647580476e-05
0.231	6.89471101338e-06
0.232	-4.93097937303e-06
0.233	-1.34487249012e-05
0.234	-1.91517503466e-05
0.235	-2.24684698493e-05
0.236	-2.39461566583e-05
0.237	-2.44573445968e-05
0.238	-2.48642178198e-05
0.239	-2.54312250171e-05
0.24	-2.60557512774e-05
0.241	-2.66662290416e-05
0.242	-2.72707115236e-05
0.243	-2.78875662772e-05
0.244	-2.85142811004e-05
0.245	-2.91409959235e-05
0.246	-2.97677107467e-05
0.247	-3.03944255698e-05
0.248	-3.1021140393e-05
0.249	-3.16478552161e-05
0.25	-3.22745700393e-05
0.251	-3.29012848624e-05
0.252	-3.35279996856e-05
0.253	-3.41547145087e-05
0.254	-3.47814293319e-05
0.255	-3.5408144155e-05
0.256	-3.60348589782e-05
0.257	-3.66615738013e-05
0.258	-3.72882886245e-05
0.259	-3.79150034476e-05
0.26	-3.85417182708e-05
0.261	-3.91684330939e-05
0.262	-3.97951479171e-05
0.263	-4.04218627402e-05
0.264	-4.10485775634e-05
0.265	-4.16752923865e-05
0.266	-4.23020072097e-05
0.267	-4.29287220328e-05
0.268	-4.35554368559e-05
0.269	-4.41821516791e-05
0.27	-4.48088665022e-05
0.271	-4.54355813254e-05
0.272	-4.60622961485e-05
0.273	-4.66890109717e-05
0.274	-4.73157257948e-05
0.275	-4.7942440618e-05
0.276	-4.85691554411e-05
0.277	-4.91958702643e-05
0.278	-4.98225850874e-05
0.279	-5.04492999106e-05
0.28	-5.10760147337e-05
0.281	-5.17027295569e-05
0.282	-5.232944438e-05
0.283	-5.29561592032e-05
0.284	-5.35828740263e-05
0.285	-5.42095888495e-05
0.286	-5.48363036726e-05
0.287	-5.54630184958e-05
0.288	-5.60897333189e-05
0.289	-5.67164481421e-05
0.29	-5.73431629652e-05
0.291	-5.79698777884e-05
0.292	-5.85965926115e-05
0.293	-5.92233074347e-05
0.294	-5.98500222578e-05
0.295	-6.0476737081e-05
0.296	-6.11034519041e-05
0.297	-6.17301667273e-05
0.298	-6.23568815504e-05
0.299	-6.29835963736e-05
