# Supplementary material for: TERIUS: accurate prediction of lncRNA via high-throughput sequencing data representing RNA-binding protein association
Source: BMC Bioinformatics. 2018 Feb 19;19(Suppl 1):41. doi: 10.1186/s12859-018-2013-9 (PMC5836835; doi:10.1186/s12859-018-2013-9)
Supplement: Supplementary file 3 — TERIUS source code. (GZ 19356 kb) [file 12859_2018_2013_MOESM3_ESM.gz › TERIUS.1.0.1/dataset/models/UAS_meanModel_neg.txt]

#X	Y
-9.10557819225	-1.54156728704e-05
-9.10457819225	-1.54224437281e-05
-9.10357819225	-1.54292174267e-05
-9.10257819225	-1.5435993876e-05
-9.10157819225	-1.54427729863e-05
-9.10057819225	-1.54495546676e-05
-9.09957819225	-1.5456305691e-05
-9.09857819225	-1.5462940656e-05
-9.09757819225	-1.54694567381e-05
-9.09657819225	-1.54758555864e-05
-9.09557819225	-1.548213885e-05
-9.09457819225	-1.54883081778e-05
-9.09357819225	-1.54943652187e-05
-9.09257819225	-1.5500311622e-05
-9.09157819225	-1.55061490364e-05
-9.09057819225	-1.55118791112e-05
-9.08957819225	-1.55175034952e-05
-9.08857819225	-1.55230238374e-05
-9.08757819225	-1.55283889605e-05
-9.08657819225	-1.55334587582e-05
-9.08557819225	-1.55382294968e-05
-9.08457819225	-1.55427054786e-05
-9.08357819225	-1.55468910057e-05
-9.08257819225	-1.55507903803e-05
-9.08157819225	-1.55544079046e-05
-9.08057819225	-1.55577438142e-05
-9.07957819225	-1.55607073938e-05
-9.07857819225	-1.55632645094e-05
-9.07757819225	-1.55654215022e-05
-9.07657819225	-1.55671847138e-05
-9.07557819225	-1.55685604855e-05
-9.07457819225	-1.55695551587e-05
-9.07357819225	-1.55701750749e-05
-9.07257819225	-1.55704265754e-05
-9.07157819225	-1.55703160017e-05
-9.07057819225	-1.55698496952e-05
-9.06957819225	-1.55690339973e-05
-9.06857819225	-1.55678752495e-05
-9.06757819225	-1.55663797931e-05
-9.06657819225	-1.55645539695e-05
-9.06557819225	-1.55624041203e-05
-9.06457819225	-1.55599365867e-05
-9.06357819225	-1.55571577102e-05
-9.06257819225	-1.55540738322e-05
-9.06157819225	-1.55506912942e-05
-9.06057819225	-1.55470164374e-05
-9.05957819225	-1.55430556035e-05
-9.05857819225	-1.55388151337e-05
-9.05757819225	-1.55343013695e-05
-9.05657819225	-1.55295206524e-05
-9.05557819225	-1.55244793236e-05
-9.05457819225	-1.55191837247e-05
-9.05357819225	-1.5513640197e-05
-9.05257819225	-1.5507855082e-05
-9.05157819225	-1.55018074972e-05
-9.05057819225	-1.54953299101e-05
-9.04957819225	-1.54884004975e-05
-9.04857819225	-1.54810287937e-05
-9.04757819225	-1.54732243331e-05
-9.04657819225	-1.54649966498e-05
-9.04557819225	-1.54563552782e-05
-9.04457819225	-1.54473097526e-05
-9.04357819225	-1.54378696073e-05
-9.04257819225	-1.54280443766e-05
-9.04157819225	-1.54178435948e-05
-9.04057819225	-1.54072767961e-05
-9.03957819225	-1.53963535149e-05
-9.03857819225	-1.53850832855e-05
-9.03757819225	-1.53734756421e-05
-9.03657819225	-1.53615401191e-05
-9.03557819225	-1.53492862507e-05
-9.03457819225	-1.53367235713e-05
-9.03357819225	-1.53238616151e-05
-9.03257819225	-1.53107099164e-05
-9.03157819225	-1.52972780096e-05
-9.03057819225	-1.52835754289e-05
-9.02957819225	-1.52696117087e-05
-9.02857819225	-1.52553963831e-05
-9.02757819225	-1.52409389866e-05
-9.02657819225	-1.52262490534e-05
-9.02557819225	-1.52113361178e-05
-9.02457819225	-1.51962097141e-05
-9.02357819225	-1.51808793766e-05
-9.02257819225	-1.51653546396e-05
-9.02157819225	-1.51496450374e-05
-9.02057819225	-1.51337601042e-05
-9.01957819225	-1.51177093745e-05
-9.01857819225	-1.51015023824e-05
-9.01757819225	-1.50851486623e-05
-9.01657819225	-1.50686577484e-05
-9.01557819225	-1.50520391751e-05
-9.01457819225	-1.50353024767e-05
-9.01357819225	-1.50184571875e-05
-9.01257819225	-1.50015128416e-05
-9.01157819225	-1.49844789736e-05
-9.01057819225	-1.49673651175e-05
-9.00957819225	-1.49501808078e-05
-9.00857819225	-1.49329355788e-05
-9.00757819225	-1.49156389646e-05
-9.00657819225	-1.48983004997e-05
-9.00557819225	-1.48809297183e-05
-9.00457819225	-1.48635361548e-05
-9.00357819225	-1.48461293433e-05
-9.00257819225	-1.48287188182e-05
-9.00157819225	-1.48113141139e-05
-9.00057819225	-1.47939247645e-05
-8.99957819225	-1.47765603044e-05
-8.99857819225	-1.4759230268e-05
-8.99757819225	-1.47419441894e-05
-8.99657819225	-1.47247116029e-05
-8.99557819225	-1.4707542043e-05
-8.99457819225	-1.46904450438e-05
-8.99357819225	-1.46734301397e-05
-8.99257819225	-1.4656506865e-05
-8.99157819225	-1.46396847608e-05
-8.99057819225	-1.46229736191e-05
-8.98957819225	-1.46063835492e-05
-8.98857819225	-1.45899246805e-05
-8.98757819225	-1.45736071425e-05
-8.98657819225	-1.45574410648e-05
-8.98557819225	-1.45414365768e-05
-8.98457819225	-1.4525603808e-05
-8.98357819225	-1.4509952888e-05
-8.98257819225	-1.44944939461e-05
-8.98157819225	-1.4479237112e-05
-8.98057819225	-1.44641925152e-05
-8.97957819225	-1.4449370285e-05
-8.97857819225	-1.44347805511e-05
-8.97757819225	-1.44204334429e-05
-8.97657819225	-1.44063390899e-05
-8.97557819225	-1.43925076216e-05
-8.97457819225	-1.43789491675e-05
-8.97357819225	-1.43656735908e-05
-8.97257819225	-1.4352688605e-05
-8.97157819225	-1.43400008835e-05
-8.97057819225	-1.43276170936e-05
-8.96957819225	-1.4315543902e-05
-8.96857819225	-1.43037879758e-05
-8.96757819225	-1.42923559819e-05
-8.96657819225	-1.42812545873e-05
-8.96557819225	-1.42704904589e-05
-8.96457819225	-1.42600702637e-05
-8.96357819225	-1.42500006686e-05
-8.96257819225	-1.42402883407e-05
-8.96157819225	-1.42309399438e-05
-8.96057819225	-1.4221960891e-05
-8.95957819225	-1.42133534004e-05
-8.95857819225	-1.42051191877e-05
-8.95757819225	-1.41972599688e-05
-8.95657819225	-1.41897774592e-05
-8.95557819225	-1.41826733747e-05
-8.95457819225	-1.41759492881e-05
-8.95357819225	-1.41696045221e-05
-8.95257819225	-1.41636366082e-05
-8.95157819225	-1.41580430282e-05
-8.95057819225	-1.41528212641e-05
-8.94957819225	-1.41479687976e-05
-8.94857819225	-1.41434831107e-05
-8.94757819225	-1.41393616853e-05
-8.94657819225	-1.41356020031e-05
-8.94557819225	-1.41322015461e-05
-8.94457819225	-1.41291577961e-05
-8.94357819225	-1.41264682351e-05
-8.94257819225	-1.41241303448e-05
-8.94157819225	-1.41221416071e-05
-8.94057819225	-1.4120499504e-05
-8.93957819225	-1.41192015173e-05
-8.93857819225	-1.41182451288e-05
-8.93757819225	-1.41176278204e-05
-8.93657819225	-1.4117347074e-05
-8.93557819225	-1.41174003714e-05
-8.93457819225	-1.41177851946e-05
-8.93357819225	-1.41184990253e-05
-8.93257819225	-1.41195393456e-05
-8.93157819225	-1.41209036371e-05
-8.93057819225	-1.41225893819e-05
-8.92957819225	-1.41245940617e-05
-8.92857819225	-1.41269151584e-05
-8.92757819225	-1.4129550154e-05
-8.92657819225	-1.41324965076e-05
-8.92557819225	-1.41357495926e-05
-8.92457819225	-1.41393010423e-05
-8.92357819225	-1.41431421009e-05
-8.92257819225	-1.41472640124e-05
-8.92157819225	-1.4151658021e-05
-8.92057819225	-1.41563153708e-05
-8.91957819225	-1.41612273057e-05
-8.91857819225	-1.41663850701e-05
-8.91757819225	-1.41717799079e-05
-8.91657819225	-1.41774030632e-05
-8.91557819225	-1.41832457802e-05
-8.91457819225	-1.41892993029e-05
-8.91357819225	-1.41955548755e-05
-8.91257819225	-1.42020037421e-05
-8.91157819225	-1.42086371467e-05
-8.91057819225	-1.42154463334e-05
-8.90957819225	-1.42224225464e-05
-8.90857819225	-1.42295570298e-05
-8.90757819225	-1.42368410276e-05
-8.90657819225	-1.4244265784e-05
-8.90557819225	-1.4251822543e-05
-8.90457819225	-1.42595025488e-05
-8.90357819225	-1.42672970455e-05
-8.90257819225	-1.42751972771e-05
-8.90157819225	-1.42831944877e-05
-8.90057819225	-1.42912799215e-05
-8.89957819225	-1.42994448226e-05
-8.89857819225	-1.4307680435e-05
-8.89757819225	-1.43159780029e-05
-8.89657819225	-1.43243287704e-05
-8.89557819225	-1.43327239815e-05
-8.89457819225	-1.43411548804e-05
-8.89357819225	-1.43496127111e-05
-8.89257819225	-1.43580887178e-05
-8.89157819225	-1.43665741446e-05
-8.89057819225	-1.43750602355e-05
-8.88957819225	-1.43835382346e-05
-8.88857819225	-1.43919993862e-05
-8.88757819225	-1.44004349342e-05
-8.88657819225	-1.44088361228e-05
-8.88557819225	-1.4417194196e-05
-8.88457819225	-1.4425500398e-05
-8.88357819225	-1.44337459729e-05
-8.88257819225	-1.44419221647e-05
-8.88157819225	-1.44500202176e-05
-8.88057819225	-1.44580313756e-05
-8.87957819225	-1.4465946883e-05
-8.87857819225	-1.44737579836e-05
-8.87757819225	-1.44814554166e-05
-8.87657819225	-1.44890264265e-05
-8.87557819225	-1.44964567815e-05
-8.87457819225	-1.45037322443e-05
-8.87357819225	-1.45108385777e-05
-8.87257819225	-1.45177615444e-05
-8.87157819225	-1.45244869073e-05
-8.87057819225	-1.4531000429e-05
-8.86957819225	-1.45372878724e-05
-8.86857819225	-1.45433350002e-05
-8.86757819225	-1.45491275753e-05
-8.86657819225	-1.45546513603e-05
-8.86557819225	-1.4559892118e-05
-8.86457819225	-1.45648356112e-05
-8.86357819225	-1.45694676027e-05
-8.86257819225	-1.45737738552e-05
-8.86157819225	-1.45777401315e-05
-8.86057819225	-1.45813521944e-05
-8.85957819225	-1.45845958066e-05
-8.85857819225	-1.4587456731e-05
-8.85757819225	-1.45899207302e-05
-8.85657819225	-1.4591973567e-05
-8.85557819225	-1.45936010043e-05
-8.85457819225	-1.45947888047e-05
-8.85357819225	-1.45955227311e-05
-8.85257819225	-1.45957885462e-05
-8.85157819225	-1.45955720128e-05
-8.85057819225	-1.45948588937e-05
-8.84957819225	-1.45936349515e-05
-8.84857819225	-1.45918859492e-05
-8.84757819225	-1.45895974721e-05
-8.84657819225	-1.45867538512e-05
-8.84557819225	-1.45833388769e-05
-8.84457819225	-1.45793363371e-05
-8.84357819225	-1.45747300199e-05
-8.84257819225	-1.45695037133e-05
-8.84157819225	-1.45636412054e-05
-8.84057819225	-1.45571262842e-05
-8.83957819225	-1.45499427379e-05
-8.83857819225	-1.45420743543e-05
-8.83757819225	-1.45335049216e-05
-8.83657819225	-1.45242182279e-05
-8.83557819225	-1.45141980611e-05
-8.83457819225	-1.4503428175e-05
-8.83357819225	-1.44918917765e-05
-8.83257819225	-1.4479571635e-05
-8.83157819225	-1.44664505074e-05
-8.83057819225	-1.44525111506e-05
-8.82957819225	-1.44377363215e-05
-8.82857819225	-1.44221086264e-05
-8.82757819225	-1.44056099344e-05
-8.82657819225	-1.43882218898e-05
-8.82557819225	-1.43699261369e-05
-8.82457819225	-1.43507043199e-05
-8.82357819225	-1.43305380831e-05
-8.82257819225	-1.43094090709e-05
-8.82157819225	-1.42872989274e-05
-8.82057819225	-1.42641892969e-05
-8.81957819225	-1.42400618237e-05
-8.81857819225	-1.42148981521e-05
-8.81757819225	-1.41886799264e-05
-8.81657819225	-1.41613887907e-05
-8.81557819225	-1.41330063895e-05
-8.81457819225	-1.41035143669e-05
-8.81357819225	-1.40728943672e-05
-8.81257819225	-1.40411280347e-05
-8.81157819225	-1.40081970137e-05
-8.81057819225	-1.39740829484e-05
-8.80957819225	-1.39387674831e-05
-8.80857819225	-1.39022322622e-05
-8.80757819225	-1.38644589297e-05
-8.80657819225	-1.38254291301e-05
-8.80557819225	-1.37851245075e-05
-8.80457819225	-1.37435267064e-05
-8.80357819225	-1.37006173708e-05
-8.80257819225	-1.36563781451e-05
-8.80157819225	-1.36107906737e-05
-8.80057819225	-1.35638366032e-05
-8.79957819225	-1.35154975887e-05
-8.79857819225	-1.34657552868e-05
-8.79757819225	-1.34145913542e-05
-8.79657819225	-1.33619874473e-05
-8.79557819225	-1.3307925223e-05
-8.79457819225	-1.32523863378e-05
-8.79357819225	-1.31953524482e-05
-8.79257819225	-1.3136805211e-05
-8.79157819225	-1.30767262827e-05
-8.79057819225	-1.30150973199e-05
-8.78957819225	-1.29518999794e-05
-8.78857819225	-1.28871159176e-05
-8.78757819225	-1.28207267913e-05
-8.78657819225	-1.2752714257e-05
-8.78557819225	-1.26830599713e-05
-8.78457819225	-1.26117455909e-05
-8.78357819225	-1.25387527724e-05
-8.78257819225	-1.24640631724e-05
-8.78157819225	-1.23876584475e-05
-8.78057819225	-1.23095202544e-05
-8.77957819225	-1.22296302496e-05
-8.77857819225	-1.21479700898e-05
-8.77757819225	-1.20645214316e-05
-8.77657819225	-1.19792659316e-05
-8.77557819225	-1.18921852465e-05
-8.77457819225	-1.18032610328e-05
-8.77357819225	-1.17124749472e-05
-8.77257819225	-1.16198086463e-05
-8.77157819225	-1.15252437866e-05
-8.77057819225	-1.1428762025e-05
-8.76957819225	-1.13303450178e-05
-8.76857819225	-1.12299744218e-05
-8.76757819225	-1.11276318936e-05
-8.76657819225	-1.10232990898e-05
-8.76557819225	-1.09169576671e-05
-8.76457819225	-1.08085892921e-05
-8.76357819225	-1.06981771304e-05
-8.76257819225	-1.05857074119e-05
-8.76157819225	-1.04711667414e-05
-8.76057819225	-1.03545417236e-05
-8.75957819225	-1.02358189633e-05
-8.75857819225	-1.0114985065e-05
-8.75757819225	-9.99202663366e-06
-8.75657819225	-9.86693027388e-06
-8.75557819225	-9.73968259041e-06
-8.75457819225	-9.61027018797e-06
-8.75357819225	-9.47867967127e-06
-8.75257819225	-9.34489764503e-06
-8.75157819225	-9.20891071399e-06
-8.75057819225	-9.07070548285e-06
-8.74957819225	-8.93026855634e-06
-8.74857819225	-8.78758653918e-06
-8.74757819225	-8.64264603609e-06
-8.74657819225	-8.49543365179e-06
-8.74557819225	-8.345935991e-06
-8.74457819225	-8.19413965844e-06
-8.74357819225	-8.04003125884e-06
-8.74257819225	-7.8835973969e-06
-8.74157819225	-7.72482467736e-06
-8.74057819225	-7.56369970494e-06
-8.73957819225	-7.40020908434e-06
-8.73857819225	-7.2343394203e-06
-8.73757819225	-7.06607731754e-06
-8.73657819225	-6.89540938077e-06
-8.73557819225	-6.72232221472e-06
-8.73457819225	-6.5468024241e-06
-8.73357819225	-6.36883661364e-06
-8.73257819225	-6.18841138806e-06
-8.73157819225	-6.00551335208e-06
-8.73057819225	-5.82012911041e-06
-8.72957819225	-5.63224526779e-06
-8.72857819225	-5.44184842892e-06
-8.72757819225	-5.24892519854e-06
-8.72657819225	-5.05346218135e-06
-8.72557819225	-4.85544598209e-06
-8.72457819225	-4.65486320547e-06
-8.72357819225	-4.45170045621e-06
-8.72257819225	-4.24594433903e-06
-8.72157819225	-4.03758237237e-06
-8.72057819225	-3.82660775615e-06
-8.71957819225	-3.61301587072e-06
-8.71857819225	-3.39680210088e-06
-8.71757819225	-3.17796183146e-06
-8.71657819225	-2.95649044726e-06
-8.71557819225	-2.7323833331e-06
-8.71457819225	-2.50563587379e-06
-8.71357819225	-2.27624345416e-06
-8.71257819225	-2.04420145901e-06
-8.71157819225	-1.80950527316e-06
-8.71057819225	-1.57215028142e-06
-8.70957819225	-1.33213186861e-06
-8.70857819225	-1.08944541955e-06
-8.70757819225	-8.44087806929e-07
-8.70657819225	-5.96061551676e-07
-8.70557819225	-3.45370514797e-07
-8.70457819225	-9.20185572952e-08
-8.70357819225	1.63990429416e-07
-8.70257819225	4.22649757905e-07
-8.70157819225	6.83947730541e-07
-8.70057819225	9.47872128648e-07
-8.69957819225	1.21441073355e-06
-8.69857819225	1.48355132657e-06
-8.69757819225	1.75528168904e-06
-8.69657819225	2.02958960228e-06
-8.69557819225	2.30646284761e-06
-8.69457819225	2.58588920635e-06
-8.69357819225	2.86785645984e-06
-8.69257819225	3.15235238939e-06
-8.69157819225	3.43936477633e-06
-8.69057819225	3.72888140199e-06
-8.68957819225	4.02089004768e-06
-8.68857819225	4.31537849474e-06
-8.68757819225	4.61233452448e-06
-8.68657819225	4.91174591824e-06
-8.68557819225	5.21360045733e-06
-8.68457819225	5.51788592307e-06
-8.68357819225	5.82459009681e-06
-8.68257819225	6.13370075985e-06
-8.68157819225	6.44520569352e-06
-8.68057819225	6.75909267915e-06
-8.67957819225	7.07534949807e-06
-8.67857819225	7.39396393158e-06
-8.67757819225	7.71492376103e-06
-8.67657819225	8.03821676773e-06
-8.67557819225	8.36382979722e-06
-8.67457819225	8.69174417848e-06
-8.67357819225	9.021939226e-06
-8.67257819225	9.35439425127e-06
-8.67157819225	9.68908856581e-06
-8.67057819225	1.00260014811e-05
-8.66957819225	1.03651123087e-05
-8.66857819225	1.07064003601e-05
-8.66757819225	1.10498449467e-05
-8.66657819225	1.13954253802e-05
-8.66557819225	1.17431209719e-05
-8.66457819225	1.20929110335e-05
-8.66357819225	1.24447748764e-05
-8.66257819225	1.27986918121e-05
-8.66157819225	1.31546411521e-05
-8.66057819225	1.35126022079e-05
-8.65957819225	1.38725542911e-05
-8.65857819225	1.42344767131e-05
-8.65757819225	1.45983487855e-05
-8.65657819225	1.49641498198e-05
-8.65557819225	1.53318591274e-05
-8.65457819225	1.57014560198e-05
-8.65357819225	1.60729198087e-05
-8.65257819225	1.64462298054e-05
-8.65157819225	1.68213653215e-05
-8.65057819225	1.71983056685e-05
-8.64957819225	1.75770301579e-05
-8.64857819225	1.79575181013e-05
-8.64757819225	1.833974881e-05
-8.64657819225	1.87237015956e-05
-8.64557819225	1.91093557697e-05
-8.64457819225	1.94966906437e-05
-8.64357819225	1.98856855292e-05
-8.64257819225	2.02763197375e-05
-8.64157819225	2.06685725804e-05
-8.64057819225	2.10624233692e-05
-8.63957819225	2.14578514154e-05
-8.63857819225	2.18548360307e-05
-8.63757819225	2.22533565263e-05
-8.63657819225	2.2653392214e-05
-8.63557819225	2.30549224052e-05
-8.63457819225	2.34579264113e-05
-8.63357819225	2.3862383544e-05
-8.63257819225	2.42682731147e-05
-8.63157819225	2.46755744348e-05
-8.63057819225	2.5084266816e-05
-8.62957819225	2.54943295698e-05
-8.62857819225	2.59057420075e-05
-8.62757819225	2.63184834408e-05
-8.62657819225	2.67325331811e-05
-8.62557819225	2.714787054e-05
-8.62457819225	2.75644748289e-05
-8.62357819225	2.79823253594e-05
-8.62257819225	2.84014014355e-05
-8.62157819225	2.88216814051e-05
-8.62057819225	2.92431417299e-05
-8.61957819225	2.96657586504e-05
-8.61857819225	3.00895084074e-05
-8.61757819225	3.05143672415e-05
-8.61657819225	3.09403113935e-05
-8.61557819225	3.13673171039e-05
-8.61457819225	3.17953606135e-05
-8.61357819225	3.2224418163e-05
-8.61257819225	3.2654465993e-05
-8.61157819225	3.30854803442e-05
-8.61057819225	3.35174374573e-05
-8.60957819225	3.3950313573e-05
-8.60857819225	3.43840849319e-05
-8.60757819225	3.48187277747e-05
-8.60657819225	3.52542183421e-05
-8.60557819225	3.56905328748e-05
-8.60457819225	3.61276476134e-05
-8.60357819225	3.65655387987e-05
-8.60257819225	3.70041826713e-05
-8.60157819225	3.74435554718e-05
-8.60057819225	3.78836334411e-05
-8.59957819225	3.83243928197e-05
-8.59857819225	3.87658098483e-05
-8.59757819225	3.92078607676e-05
-8.59657819225	3.96505218182e-05
-8.59557819225	4.00937692409e-05
-8.59457819225	4.05375792764e-05
-8.59357819225	4.09819281653e-05
-8.59257819225	4.14267921482e-05
-8.59157819225	4.1872147466e-05
-8.59057819225	4.23179703591e-05
-8.58957819225	4.27642370684e-05
-8.58857819225	4.32109238345e-05
-8.58757819225	4.36580068981e-05
-8.58657819225	4.41054624998e-05
-8.58557819225	4.45532668803e-05
-8.58457819225	4.50013962804e-05
-8.58357819225	4.54498269406e-05
-8.58257819225	4.58985351018e-05
-8.58157819225	4.63474970044e-05
-8.58057819225	4.67966888893e-05
-8.57957819225	4.72460869971e-05
-8.57857819225	4.76956675685e-05
-8.57757819225	4.81454068441e-05
-8.57657819225	4.85952810646e-05
-8.57557819225	4.90452664708e-05
-8.57457819225	4.94953393033e-05
-8.57357819225	4.99454758027e-05
-8.57257819225	5.03956522098e-05
-8.57157819225	5.08458447652e-05
-8.57057819225	5.12960297096e-05
-8.56957819225	5.17461832836e-05
-8.56857819225	5.21962817281e-05
-8.56757819225	5.26463012836e-05
-8.56657819225	5.30962181907e-05
-8.56557819225	5.35460086903e-05
-8.56457819225	5.39956491026e-05
-8.56357819225	5.44451187394e-05
-8.56257819225	5.4894400738e-05
-8.56157819225	5.53434784857e-05
-8.56057819225	5.57923353694e-05
-8.55957819225	5.62409547763e-05
-8.55857819225	5.66893200936e-05
-8.55757819225	5.71374147083e-05
-8.55657819225	5.75852220076e-05
-8.55557819225	5.80327253786e-05
-8.55457819225	5.84799082084e-05
-8.55357819225	5.89267538841e-05
-8.55257819225	5.93732457928e-05
-8.55157819225	5.98193673217e-05
-8.55057819225	6.02651018579e-05
-8.54957819225	6.07104334478e-05
-8.54857819225	6.11553508859e-05
-8.54757819225	6.15998450473e-05
-8.54657819225	6.20439068269e-05
-8.54557819225	6.24875292035e-05
-8.54457819225	6.29307096495e-05
-8.54357819225	6.33734462221e-05
-8.54257819225	6.38157369785e-05
-8.54157819225	6.4257579976e-05
-8.54057819225	6.46989732716e-05
-8.53957819225	6.51399149227e-05
-8.53857819225	6.55804029865e-05
-8.53757819225	6.602043552e-05
-8.53657819225	6.64600105806e-05
-8.53557819225	6.68991262253e-05
-8.53457819225	6.73377805115e-05
-8.53357819225	6.77759714964e-05
-8.53257819225	6.8213697237e-05
-8.53157819225	6.86509557907e-05
-8.53057819225	6.90877452145e-05
-8.52957819225	6.95240635658e-05
-8.52857819225	6.99599089017e-05
-8.52757819225	7.03952792795e-05
-8.52657819225	7.08301727562e-05
-8.52557819225	7.12645873892e-05
-8.52457819225	7.16985212355e-05
-8.52357819225	7.21319723525e-05
-8.52257819225	7.25649387973e-05
-8.52157819225	7.29974186271e-05
-8.52057819225	7.34294098992e-05
-8.51957819225	7.38609107369e-05
-8.51857819225	7.42919224176e-05
-8.51757819225	7.47224506836e-05
-8.51657819225	7.5152501616e-05
-8.51557819225	7.55820812958e-05
-8.51457819225	7.60111958041e-05
-8.51357819225	7.64398512218e-05
-8.51257819225	7.686805363e-05
-8.51157819225	7.72958091098e-05
-8.51057819225	7.77231237422e-05
-8.50957819225	7.81500036082e-05
-8.50857819225	7.85764547873e-05
-8.50757819225	7.90024833422e-05
-8.50657819225	7.94280953236e-05
-8.50557819225	7.98532967824e-05
-8.50457819225	8.02780937694e-05
-8.50357819225	8.07024923353e-05
-8.50257819225	8.11264985308e-05
-8.50157819225	8.15501184068e-05
-8.50057819225	8.19733580139e-05
-8.49957819225	8.2396223403e-05
-8.49857819225	8.28187206248e-05
-8.49757819225	8.324085573e-05
-8.49657819225	8.36626347695e-05
-8.49557819225	8.4084063794e-05
-8.49457819225	8.45051488543e-05
-8.49357819225	8.4925896001e-05
-8.49257819225	8.53463112851e-05
-8.49157819225	8.57664007572e-05
-8.49057819225	8.61861704681e-05
-8.48957819225	8.66056264686e-05
-8.48857819225	8.70247748094e-05
-8.48757819225	8.74436215412e-05
-8.48657819225	8.7862172715e-05
-8.48557819225	8.82804343813e-05
-8.48457819225	8.86984125911e-05
-8.48357819225	8.91161133949e-05
-8.48257819225	8.95335428437e-05
-8.48157819225	8.99507069881e-05
-8.48057819225	9.0367611879e-05
-8.47957819225	9.0784263567e-05
-8.47857819225	9.1200668103e-05
-8.47757819225	9.16168315377e-05
-8.47657819225	9.20327599218e-05
-8.47557819225	9.24484593062e-05
-8.47457819225	9.28639357416e-05
-8.47357819225	9.32791952788e-05
-8.47257819225	9.36942439684e-05
-8.47157819225	9.41090878614e-05
-8.47057819225	9.45237330084e-05
-8.46957819225	9.49381854602e-05
-8.46857819225	9.53524512675e-05
-8.46757819225	9.57665364812e-05
-8.46657819225	9.6180447152e-05
-8.46557819225	9.65941893306e-05
-8.46457819225	9.70077690679e-05
-8.46357819225	9.74211924145e-05
-8.46257819225	9.78344654212e-05
-8.46157819225	9.82475941389e-05
-8.46057819225	9.86605846182e-05
-8.45957819225	9.90734429099e-05
-8.45857819225	9.94861750649e-05
-8.45757819225	9.98987871337e-05
-8.45657819225	0.000100311285167
-8.45557819225	0.000100723675216
-8.45457819225	0.000101135963332
-8.45357819225	0.000101548155564
-8.45257819225	0.000101960257964
-8.45157819225	0.000102372276582
-8.45057819225	0.00010278421747
-8.44957819225	0.000103196086678
-8.44857819225	0.000103607890257
-8.44757819225	0.000104019634257
-8.44657819225	0.00010443132473
-8.44557819225	0.000104842967725
-8.44457819225	0.000105254569295
-8.44357819225	0.000105666135489
-8.44257819225	0.000106077672358
-8.44157819225	0.000106489185954
-8.44057819225	0.000106900682327
-8.43957819225	0.000107312167527
-8.43857819225	0.000107723647558
-8.43757819225	0.000108135127017
-8.43657819225	0.00010854660888
-8.43557819225	0.000108958096037
-8.43457819225	0.000109369591376
-8.43357819225	0.000109781097787
-8.43257819225	0.000110192618157
-8.43157819225	0.000110604155376
-8.43057819225	0.000111015712332
-8.42957819225	0.000111427291915
-8.42857819225	0.000111838897013
-8.42757819225	0.000112250530514
-8.42657819225	0.000112662195308
-8.42557819225	0.000113073894284
-8.42457819225	0.000113485630329
-8.42357819225	0.000113897406325
-8.42257819225	0.000114309224014
-8.42157819225	0.000114721082871
-8.42057819225	0.000115132982007
-8.41957819225	0.000115544918864
-8.41857819225	0.000115956889449
-8.41757819225	0.00011636888972
-8.41657819225	0.000116780915637
-8.41557819225	0.000117192963159
-8.41457819225	0.000117605028246
-8.41357819225	0.000118017106857
-8.41257819225	0.000118429194952
-8.41157819225	0.000118841288489
-8.41057819225	0.000119253383428
-8.40957819225	0.00011966547573
-8.40857819225	0.000120077561352
-8.40757819225	0.000120489636254
-8.40657819225	0.000120901696397
-8.40557819225	0.000121313737738
-8.40457819225	0.000121725756239
-8.40357819225	0.000122137747857
-8.40257819225	0.000122549708553
-8.40157819225	0.000122961634285
-8.40057819225	0.000123373521014
-8.39957819225	0.000123785364698
-8.39857819225	0.000124197161297
-8.39757819225	0.00012460890677
-8.39657819225	0.000125020597077
-8.39557819225	0.000125432228178
-8.39457819225	0.000125843796827
-8.39357819225	0.00012625530137
-8.39257819225	0.000126666738117
-8.39157819225	0.000127078102989
-8.39057819225	0.000127489391906
-8.38957819225	0.000127900600788
-8.38857819225	0.000128311725556
-8.38757819225	0.000128722762129
-8.38657819225	0.000129133706429
-8.38557819225	0.000129544554375
-8.38457819225	0.000129955301888
-8.38357819225	0.000130365944888
-8.38257819225	0.000130776479295
-8.38157819225	0.00013118690103
-8.38057819225	0.000131597206012
-8.37957819225	0.000132007390163
-8.37857819225	0.000132417449402
-8.37757819225	0.000132827379649
-8.37657819225	0.000133237176826
-8.37557819225	0.000133646836852
-8.37457819225	0.000134056355647
-8.37357819225	0.000134465729132
-8.37257819225	0.000134874953227
-8.37157819225	0.000135284023853
-8.37057819225	0.000135692936929
-8.36957819225	0.000136101688376
-8.36857819225	0.000136510274114
-8.36757819225	0.000136918690064
-8.36657819225	0.000137326932145
-8.36557819225	0.000137734996279
-8.36457819225	0.000138142878385
-8.36357819225	0.000138550574383
-8.36257819225	0.000138958080194
-8.36157819225	0.000139365391739
-8.36057819225	0.000139772504936
-8.35957819225	0.000140179415708
-8.35857819225	0.000140586119974
-8.35757819225	0.000140992613653
-8.35657819225	0.000141398892668
-8.35557819225	0.000141804952937
-8.35457819225	0.000142210790381
-8.35357819225	0.000142616400921
-8.35257819225	0.000143021780477
-8.35157819225	0.000143426924968
-8.35057819225	0.000143831830316
-8.34957819225	0.00014423649244
-8.34857819225	0.000144640907261
-8.34757819225	0.000145045070699
-8.34657819225	0.000145448978674
-8.34557819225	0.000145852627107
-8.34457819225	0.000146256011918
-8.34357819225	0.000146659129027
-8.34257819225	0.000147061974355
-8.34157819225	0.000147464543822
-8.34057819225	0.000147866833347
-8.33957819225	0.000148268838852
-8.33857819225	0.000148670556256
-8.33757819225	0.000149071981481
-8.33657819225	0.000149473110445
-8.33557819225	0.00014987393907
-8.33457819225	0.000150274463276
-8.33357819225	0.000150674678982
-8.33257819225	0.00015107458211
-8.33157819225	0.00015147416858
-8.33057819225	0.000151873434311
-8.32957819225	0.000152272375225
-8.32857819225	0.000152670987241
-8.32757819225	0.000153069266279
-8.32657819225	0.000153467208261
-8.32557819225	0.000153864809106
-8.32457819225	0.000154262064734
-8.32357819225	0.000154658971066
-8.32257819225	0.000155055524023
-8.32157819225	0.000155451719523
-8.32057819225	0.000155847553489
-8.31957819225	0.000156243021839
-8.31857819225	0.000156638120495
-8.31757819225	0.000157032845376
-8.31657819225	0.000157427192403
-8.31557819225	0.000157821157495
-8.31457819225	0.000158214736575
-8.31357819225	0.000158607925561
-8.31257819225	0.000159000720399
-8.31157819225	0.000159393117652
-8.31057819225	0.00015978511452
-8.30957819225	0.000160176708233
-8.30857819225	0.000160567896019
-8.30757819225	0.000160958675108
-8.30657819225	0.000161349042729
-8.30557819225	0.000161738996111
-8.30457819225	0.000162128532484
-8.30357819225	0.000162517649077
-8.30257819225	0.000162906343118
-8.30157819225	0.000163294611838
-8.30057819225	0.000163682452465
-8.29957819225	0.00016406986223
-8.29857819225	0.00016445683836
-8.29757819225	0.000164843378085
-8.29657819225	0.000165229478721
-8.29557819225	0.000165615138558
-8.29457819225	0.00016600035667
-8.29357819225	0.000166385133004
-8.29257819225	0.000166769467798
-8.29157819225	0.000167153361288
-8.29057819225	0.000167536813711
-8.28957819225	0.000167919825303
-8.28857819225	0.000168302396302
-8.28757819225	0.000168684526943
-8.28657819225	0.000169066217464
-8.28557819225	0.000169447468102
-8.28457819225	0.000169828279093
-8.28357819225	0.000170208650674
-8.28257819225	0.000170588583082
-8.28157819225	0.000170968076553
-8.28057819225	0.000171347131324
-8.27957819225	0.000171725747633
-8.27857819225	0.000172103925714
-8.27757819225	0.000172481665807
-8.27657819225	0.000172858968146
-8.27557819225	0.000173235832969
-8.27457819225	0.000173612260513
-8.27357819225	0.000173988251014
-8.27257819225	0.000174363804709
-8.27157819225	0.000174738921834
-8.27057819225	0.000175113602628
-8.26957819225	0.000175487847325
-8.26857819225	0.000175861656419
-8.26757819225	0.000176235031551
-8.26657819225	0.000176607974688
-8.26557819225	0.000176980487796
-8.26457819225	0.000177352572841
-8.26357819225	0.000177724231791
-8.26257819225	0.000178095466612
-8.26157819225	0.000178466279269
-8.26057819225	0.000178836671731
-8.25957819225	0.000179206645962
-8.25857819225	0.000179576203929
-8.25757819225	0.000179945347599
-8.25657819225	0.000180314078939
-8.25557819225	0.000180682399915
-8.25457819225	0.000181050312492
-8.25357819225	0.000181417818639
-8.25257819225	0.000181784919933
-8.25157819225	0.00018215161673
-8.25057819225	0.000182517909143
-8.24957819225	0.000182883797282
-8.24857819225	0.000183249281262
-8.24757819225	0.000183614361194
-8.24657819225	0.000183979037191
-8.24557819225	0.000184343309365
-8.24457819225	0.000184707177829
-8.24357819225	0.000185070642695
-8.24257819225	0.000185433704075
-8.24157819225	0.000185796362082
-8.24057819225	0.000186158616829
-8.23957819225	0.000186520468427
-8.23857819225	0.000186881916989
-8.23757819225	0.000187242962628
-8.23657819225	0.000187603605456
-8.23557819225	0.000187963845586
-8.23457819225	0.000188323683129
-8.23357819225	0.000188683118198
-8.23257819225	0.000189042150906
-8.23157819225	0.000189400781365
-8.23057819225	0.000189759009688
-8.22957819225	0.000190116835987
-8.22857819225	0.000190474260374
-8.22757819225	0.000190831282961
-8.22657819225	0.000191187903862
-8.22557819225	0.000191544123189
-8.22457819225	0.000191899941053
-8.22357819225	0.000192255357568
-8.22257819225	0.000192610372846
-8.22157819225	0.000192964986999
-8.22057819225	0.00019331920014
-8.21957819225	0.000193673012381
-8.21857819225	0.000194026423834
-8.21757819225	0.000194379434613
-8.21657819225	0.000194732049148
-8.21557819225	0.000195084402133
-8.21457819225	0.000195436555449
-8.21357819225	0.0001957885064
-8.21257819225	0.000196140252289
-8.21157819225	0.000196491790422
-8.21057819225	0.000196843118101
-8.20957819225	0.00019719423263
-8.20857819225	0.000197545131314
-8.20757819225	0.000197895811457
-8.20657819225	0.000198246270361
-8.20557819225	0.000198596505332
-8.20457819225	0.000198946513672
-8.20357819225	0.000199296292687
-8.20257819225	0.000199645839679
-8.20157819225	0.000199995151952
-8.20057819225	0.000200344226811
-8.19957819225	0.00020069306156
-8.19857819225	0.000201041653502
-8.19757819225	0.000201389999941
-8.19657819225	0.00020173809818
-8.19557819225	0.000202085945525
-8.19457819225	0.000202433539279
-8.19357819225	0.000202780876745
-8.19257819225	0.000203127955228
-8.19157819225	0.000203474772031
-8.19057819225	0.000203821324458
-8.18957819225	0.000204167609814
-8.18857819225	0.000204513625401
-8.18757819225	0.000204859368525
-8.18657819225	0.000205204836488
-8.18557819225	0.000205550026595
-8.18457819225	0.00020589493615
-8.18357819225	0.000206239562456
-8.18257819225	0.000206583902818
-8.18157819225	0.000206927954539
-8.18057819225	0.000207271714923
-8.17957819225	0.000207615181274
-8.17857819225	0.000207958350895
-8.17757819225	0.000208301221092
-8.17657819225	0.000208643789167
-8.17557819225	0.000208986052425
-8.17457819225	0.000209328008169
-8.17357819225	0.000209669653704
-8.17257819225	0.000210010986332
-8.17157819225	0.000210352003359
-8.17057819225	0.000210692702088
-8.16957819225	0.000211033079822
-8.16857819225	0.000211373133866
-8.16757819225	0.000211712861524
-8.16657819225	0.000212052260099
-8.16557819225	0.000212391326896
-8.16457819225	0.000212730059218
-8.16357819225	0.000213068454369
-8.16257819225	0.000213406509653
-8.16157819225	0.000213744222374
-8.16057819225	0.000214081589835
-8.15957819225	0.000214418609342
-8.15857819225	0.000214755278197
-8.15757819225	0.000215091593704
-8.15657819225	0.000215427553167
-8.15557819225	0.000215763153891
-8.15457819225	0.00021609839305
-8.15357819225	0.000216433267357
-8.15257819225	0.000216767773425
-8.15157819225	0.000217101907866
-8.15057819225	0.000217435667292
-8.14957819225	0.000217769048315
-8.14857819225	0.000218102047546
-8.14757819225	0.000218434661598
-8.14657819225	0.000218766887083
-8.14557819225	0.000219098720612
-8.14457819225	0.000219430158798
-8.14357819225	0.000219761198253
-8.14257819225	0.000220091835587
-8.14157819225	0.000220422067415
-8.14057819225	0.000220751890346
-8.13957819225	0.000221081301016
-8.13857819225	0.000221410296575
-8.13757819225	0.000221738874346
-8.13657819225	0.00022206703111
-8.13557819225	0.00022239476355
-8.13457819225	0.00022272206835
-8.13357819225	0.000223048942194
-8.13257819225	0.000223375381766
-8.13157819225	0.000223701383749
-8.13057819225	0.000224026944827
-8.12957819225	0.000224352061685
-8.12857819225	0.000224676731005
-8.12757819225	0.000225000949471
-8.12657819225	0.000225324713767
-8.12557819225	0.000225648020578
-8.12457819225	0.000225970866585
-8.12357819225	0.000226293248475
-8.12257819225	0.000226615162929
-8.12157819225	0.000226936606632
-8.12057819225	0.000227257576268
-8.11957819225	0.000227578068521
-8.11857819225	0.000227898080073
-8.11757819225	0.000228217607609
-8.11657819225	0.000228536647813
-8.11557819225	0.000228855197368
-8.11457819225	0.000229173252958
-8.11357819225	0.000229490811267
-8.11257819225	0.000229807868971
-8.11157819225	0.000230124422514
-8.11057819225	0.000230440468084
-8.10957819225	0.000230756001854
-8.10857819225	0.000231071019996
-8.10757819225	0.000231385518684
-8.10657819225	0.00023169949409
-8.10557819225	0.000232012942388
-8.10457819225	0.000232325859751
-8.10357819225	0.00023263824235
-8.10257819225	0.000232950086361
-8.10157819225	0.000233261387954
-8.10057819225	0.000233572143304
-8.09957819225	0.000233882348584
-8.09857819225	0.000234191999965
-8.09757819225	0.000234501094234
-8.09657819225	0.000234809631556
-8.09557819225	0.000235117613257
-8.09457819225	0.000235425040664
-8.09357819225	0.000235731915103
-8.09257819225	0.000236038237902
-8.09157819225	0.000236344010388
-8.09057819225	0.000236649233888
-8.08957819225	0.000236953909728
-8.08857819225	0.000237258039236
-8.08757819225	0.000237561623738
-8.08657819225	0.000237864664562
-8.08557819225	0.000238167163035
-8.08457819225	0.000238469120483
-8.08357819225	0.000238770538234
-8.08257819225	0.000239071417615
-8.08157819225	0.000239371759951
-8.08057819225	0.000239671566572
-8.07957819225	0.000239970838802
-8.07857819225	0.000240269577971
-8.07757819225	0.000240567785403
-8.07657819225	0.000240865462427
-8.07557819225	0.000241162610369
-8.07457819225	0.000241459230557
-8.07357819225	0.000241755324317
-8.07257819225	0.000242050892976
-8.07157819225	0.000242345937862
-8.07057819225	0.0002426404603
-8.06957819225	0.000242934461619
-8.06857819225	0.000243227943145
-8.06757819225	0.000243520906206
-8.06657819225	0.000243813352127
-8.06557819225	0.000244105282237
-8.06457819225	0.000244396697861
-8.06357819225	0.000244687600328
-8.06257819225	0.000244977990964
-8.06157819225	0.000245267871096
-8.06057819225	0.000245557242051
-8.05957819225	0.000245846105155
-8.05857819225	0.000246134461737
-8.05757819225	0.000246422313123
-8.05657819225	0.00024670966064
-8.05557819225	0.000246996505614
-8.05457819225	0.000247282849374
-8.05357819225	0.000247568693245
-8.05257819225	0.000247854038555
-8.05157819225	0.000248138886631
-8.05057819225	0.0002484232388
-8.04957819225	0.000248707096388
-8.04857819225	0.000248990460723
-8.04757819225	0.000249273333132
-8.04657819225	0.000249555714942
-8.04557819225	0.000249837607479
-8.04457819225	0.000250119012071
-8.04357819225	0.000250399930044
-8.04257819225	0.000250680362726
-8.04157819225	0.000250960311444
-8.04057819225	0.000251239777524
-8.03957819225	0.000251518762294
-8.03857819225	0.00025179726708
-8.03757819225	0.00025207529321
-8.03657819225	0.00025235284201
-8.03557819225	0.000252629914808
-8.03457819225	0.00025290651293
-8.03357819225	0.000253182637703
-8.03257819225	0.000253458290455
-8.03157819225	0.000253733472512
-8.03057819225	0.000254008185202
-8.02957819225	0.000254282429851
-8.02857819225	0.000254556209086
-8.02757819225	0.00025482952962
-8.02657819225	0.000255102398972
-8.02557819225	0.000255374824616
-8.02457819225	0.000255646813792
-8.02357819225	0.000255918373661
-8.02257819225	0.000256189511384
-8.02157819225	0.000256460234123
-8.02057819225	0.000256730549038
-8.01957819225	0.00025700046329
-8.01857819225	0.000257269984041
-8.01757819225	0.00025753911845
-8.01657819225	0.000257807873681
-8.01557819225	0.000258076256892
-8.01457819225	0.000258344275246
-8.01357819225	0.000258611935904
-8.01257819225	0.000258879246026
-8.01157819225	0.000259146212753
-8.01057819225	0.000259412843363
-8.00957819225	0.000259679145216
-8.00857819225	0.000259945125674
-8.00757819225	0.000260210792097
-8.00657819225	0.000260476151846
-8.00557819225	0.000260741212281
-8.00457819225	0.000261005980763
-8.00357819225	0.000261270464654
-8.00257819225	0.000261534671312
-8.00157819225	0.0002617986081
-8.00057819225	0.000262062282377
-7.99957819225	0.000262325701505
-7.99857819225	0.000262588872845
-7.99757819225	0.000262851803756
-7.99657819225	0.0002631145016
-7.99557819225	0.000263376973737
-7.99457819225	0.000263639227528
-7.99357819225	0.000263901270333
-7.99257819225	0.000264163109514
-7.99157819225	0.000264424752431
-7.99057819225	0.000264686206445
-7.98957819225	0.000264947478916
-7.98857819225	0.000265208577205
-7.98757819225	0.000265469508673
-7.98657819225	0.000265730280646
-7.98557819225	0.000265990900385
-7.98457819225	0.000266251375143
-7.98357819225	0.000266511705292
-7.98257819225	0.000266771858749
-7.98157819225	0.000267031837219
-7.98057819225	0.000267291648782
-7.97957819225	0.000267551301599
-7.97857819225	0.000267810805148
-7.97757819225	0.000268070169978
-7.97657819225	0.000268329406668
-7.97557819225	0.000268588525797
-7.97457819225	0.000268847537943
-7.97357819225	0.000269106453687
-7.97257819225	0.000269365283606
-7.97157819225	0.000269624038279
-7.97057819225	0.000269882728287
-7.96957819225	0.000270141364206
-7.96857819225	0.000270399956617
-7.96757819225	0.000270658516098
-7.96657819225	0.000270917053228
-7.96557819225	0.000271175578587
-7.96457819225	0.000271434102752
-7.96357819225	0.000271692636304
-7.96257819225	0.000271951183928
-7.96157819225	0.000272209576938
-7.96057819225	0.000272467744867
-7.95957819225	0.000272725702649
-7.95857819225	0.00027298346522
-7.95757819225	0.000273241047515
-7.95657819225	0.000273498464471
-7.95557819225	0.000273755731022
-7.95457819225	0.000274012862103
-7.95357819225	0.00027426987265
-7.95257819225	0.000274526777599
-7.95157819225	0.000274783591885
-7.95057819225	0.000275040330443
-7.94957819225	0.000275297008208
-7.94857819225	0.000275553640117
-7.94757819225	0.000275810241103
-7.94657819225	0.000276066826104
-7.94557819225	0.000276323410054
-7.94457819225	0.000276580007888
-7.94357819225	0.000276836634542
-7.94257819225	0.000277093304951
-7.94157819225	0.000277350034052
-7.94057819225	0.000277606836778
-7.93957819225	0.000277863728065
-7.93857819225	0.00027812072285
-7.93757819225	0.000278377836067
-7.93657819225	0.000278635082651
-7.93557819225	0.000278892477539
-7.93457819225	0.000279150035665
-7.93357819225	0.000279407771964
-7.93257819225	0.000279665701373
-7.93157819225	0.000279923838827
-7.93057819225	0.00028018219926
-7.92957819225	0.000280440797609
-7.92857819225	0.000280699648809
-7.92757819225	0.000280958767795
-7.92657819225	0.000281218169502
-7.92557819225	0.000281477868866
-7.92457819225	0.000281737880822
-7.92357819225	0.000281998220307
-7.92257819225	0.000282258902254
-7.92157819225	0.0002825199416
-7.92057819225	0.000282781353279
-7.91957819225	0.000283043152228
-7.91857819225	0.000283305353381
-7.91757819225	0.000283567971675
-7.91657819225	0.000283831022044
-7.91557819225	0.000284094519423
-7.91457819225	0.000284358478749
-7.91357819225	0.000284622914957
-7.91257819225	0.000284887842981
-7.91157819225	0.000285153277758
-7.91057819225	0.000285419234222
-7.90957819225	0.00028568572731
-7.90857819225	0.000285952771956
-7.90757819225	0.000286220383096
-7.90657819225	0.000286488575666
-7.90557819225	0.0002867573646
-7.90457819225	0.000287026764834
-7.90357819225	0.0002872967913
-7.90257819225	0.000287567456185
-7.90157819225	0.000287838764008
-7.90057819225	0.000288110717956
-7.89957819225	0.000288383321219
-7.89857819225	0.000288656576985
-7.89757819225	0.000288930488443
-7.89657819225	0.000289205058781
-7.89557819225	0.000289480291188
-7.89457819225	0.000289756188853
-7.89357819225	0.000290032754964
-7.89257819225	0.000290309992711
-7.89157819225	0.000290587905281
-7.89057819225	0.000290866495864
-7.88957819225	0.000291145767647
-7.88857819225	0.00029142572382
-7.88757819225	0.000291706367572
-7.88657819225	0.000291987702111
-7.88557819225	0.000292269731069
-7.88457819225	0.000292552458399
-7.88357819225	0.000292835887909
-7.88257819225	0.000293120023084
-7.88157819225	0.000293404867307
-7.88057819225	0.000293690423962
-7.87957819225	0.000293976696433
-7.87857819225	0.000294263688103
-7.87757819225	0.000294551402356
-7.87657819225	0.000294839842574
-7.87557819225	0.000295129012143
-7.87457819225	0.000295418914445
-7.87357819225	0.000295709552864
-7.87257819225	0.000296000930784
-7.87157819225	0.000296293051588
-7.87057819225	0.000296585918659
-7.86957819225	0.000296879535382
-7.86857819225	0.000297173905139
-7.86757819225	0.000297469031131
-7.86657819225	0.000297764915246
-7.86557819225	0.000298061558803
-7.86457819225	0.000298358963119
-7.86357819225	0.000298657129512
-7.86257819225	0.000298956059299
-7.86157819225	0.000299255753885
-7.86057819225	0.000299556211331
-7.85957819225	0.000299857422799
-7.85857819225	0.000300159378696
-7.85757819225	0.000300462069425
-7.85657819225	0.000300765483719
-7.85557819225	0.000301069604379
-7.85457819225	0.00030137441289
-7.85357819225	0.000301679890738
-7.85257819225	0.000301986019409
-7.85157819225	0.000302292780388
-7.85057819225	0.000302600155162
-7.84957819225	0.000302908125217
-7.84857819225	0.000303216672038
-7.84757819225	0.00030352577711
-7.84657819225	0.000303835421921
-7.84557819225	0.000304145587956
-7.84457819225	0.0003044562567
-7.84357819225	0.00030476740964
-7.84257819225	0.000305079028261
-7.84157819225	0.000305391094049
-7.84057819225	0.00030570358849
-7.83957819225	0.000306016493071
-7.83857819225	0.000306329789276
-7.83757819225	0.000306643458591
-7.83657819225	0.000306957482504
-7.83557819225	0.000307271842498
-7.83457819225	0.000307586520061
-7.83357819225	0.000307901496678
-7.83257819225	0.000308216753834
-7.83157819225	0.000308532273017
-7.83057819225	0.000308848035711
-7.82957819225	0.000309164023402
-7.82857819225	0.000309480217577
-7.82757819225	0.000309796599721
-7.82657819225	0.00031011315132
-7.82557819225	0.000310429853859
-7.82457819225	0.000310746688826
-7.82357819225	0.000311063637705
-7.82257819225	0.000311380681982
-7.82157819225	0.000311697803144
-7.82057819225	0.000312014982676
-7.81957819225	0.000312332202064
-7.81857819225	0.000312649442794
-7.81757819225	0.000312966686351
-7.81657819225	0.000313283914222
-7.81557819225	0.000313601107892
-7.81457819225	0.000313918248848
-7.81357819225	0.000314235318574
-7.81257819225	0.000314552298558
-7.81157819225	0.000314869170284
-7.81057819225	0.000315185915239
-7.80957819225	0.000315502514909
-7.80857819225	0.000315818950779
-7.80757819225	0.000316135204335
-7.80657819225	0.000316451257063
-7.80557819225	0.000316767090449
-7.80457819225	0.000317082685979
-7.80357819225	0.000317398025139
-7.80257819225	0.000317713089413
-7.80157819225	0.00031802786029
-7.80057819225	0.000318342319253
-7.79957819225	0.00031865644779
-7.79857819225	0.000318970227385
-7.79757819225	0.000319283639525
-7.79657819225	0.000319596665696
-7.79557819225	0.000319909287383
-7.79457819225	0.000320221486072
-7.79357819225	0.00032053324325
-7.79257819225	0.000320844540402
-7.79157819225	0.000321155359013
-7.79057819225	0.00032146568057
-7.78957819225	0.000321775486559
-7.78857819225	0.000322084758465
-7.78757819225	0.000322393477774
-7.78657819225	0.000322701625973
-7.78557819225	0.000323009184546
-7.78457819225	0.000323316134981
-7.78357819225	0.000323622458762
-7.78257819225	0.000323928137375
-7.78157819225	0.000324233152307
-7.78057819225	0.000324537485043
-7.77957819225	0.000324841117069
-7.77857819225	0.000325144029871
-7.77757819225	0.000325446204935
-7.77657819225	0.000325747623747
-7.77557819225	0.000326048267792
-7.77457819225	0.000326348118556
-7.77357819225	0.000326647157526
-7.77257819225	0.000326945366187
-7.77157819225	0.000327242726024
-7.77057819225	0.000327539218557
-7.76957819225	0.000327834827442
-7.76857819225	0.000328129539746
-7.76757819225	0.000328423342839
-7.76657819225	0.000328716224096
-7.76557819225	0.000329008170887
-7.76457819225	0.000329299170584
-7.76357819225	0.00032958921056
-7.76257819225	0.000329878278187
-7.76157819225	0.000330166360836
-7.76057819225	0.00033045344588
-7.75957819225	0.00033073952069
-7.75857819225	0.000331024572639
-7.75757819225	0.000331308589099
-7.75657819225	0.000331591557442
-7.75557819225	0.000331873465039
-7.75457819225	0.000332154299263
-7.75357819225	0.000332434047486
-7.75257819225	0.000332712697082
-7.75157819225	0.000332990238986
-7.75057819225	0.000333266679291
-7.74957819225	0.000333542028586
-7.74857819225	0.000333816297468
-7.74757819225	0.000334089496532
-7.74657819225	0.000334361636374
-7.74557819225	0.000334632728049
-7.74457819225	0.000334902787832
-7.74357819225	0.000335171835319
-7.74257819225	0.000335439890159
-7.74157819225	0.000335706971998
-7.74057819225	0.000335973100486
-7.73957819225	0.00033623829527
-7.73857819225	0.000336502575999
-7.73757819225	0.000336765962321
-7.73657819225	0.000337028473884
-7.73557819225	0.000337290130336
-7.73457819225	0.000337550951325
-7.73357819225	0.0003378109565
-7.73257819225	0.000338070165508
-7.73157819225	0.000338328597999
-7.73057819225	0.000338586273619
-7.72957819225	0.000338843212091
-7.72857819225	0.000339099435167
-7.72757819225	0.000339354966841
-7.72657819225	0.000339609831242
-7.72557819225	0.000339864052539
-7.72457819225	0.000340117654913
-7.72357819225	0.000340370662541
-7.72257819225	0.000340623099603
-7.72157819225	0.000340874990277
-7.72057819225	0.000341126358743
-7.71957819225	0.000341377229178
-7.71857819225	0.000341627625763
-7.71757819225	0.000341877572675
-7.71657819225	0.000342127094094
-7.71557819225	0.000342376214198
-7.71457819225	0.000342624957167
-7.71357819225	0.000342873347265
-7.71257819225	0.000343121412613
-7.71157819225	0.000343369186652
-7.71057819225	0.000343616703214
-7.70957819225	0.000343863996128
-7.70857819225	0.000344111099225
-7.70757819225	0.000344358046335
-7.70657819225	0.00034460487129
-7.70557819225	0.00034485160806
-7.70457819225	0.000345098293296
-7.70357819225	0.000345344966032
-7.70257819225	0.000345591665392
-7.70157819225	0.000345838430495
-7.70057819225	0.000346085300462
-7.69957819225	0.000346332314414
-7.69857819225	0.000346579511472
-7.69757819225	0.000346826930757
-7.69657819225	0.00034707461139
-7.69557819225	0.000347322592491
-7.69457819225	0.000347570913182
-7.69357819225	0.000347819612583
-7.69257819225	0.000348068729814
-7.69157819225	0.000348318303998
-7.69057819225	0.000348568374255
-7.68957819225	0.000348818979705
-7.68857819225	0.00034907015947
-7.68757819225	0.000349321952671
-7.68657819225	0.000349574398427
-7.68557819225	0.000349827535861
-7.68457819225	0.000350081404092
-7.68357819225	0.000350336042243
-7.68257819225	0.000350591489433
-7.68157819225	0.000350847784783
-7.68057819225	0.000351104967415
-7.67957819225	0.000351363076449
-7.67857819225	0.000351622151007
-7.67757819225	0.000351882230208
-7.67657819225	0.000352143353174
-7.67557819225	0.000352405559026
-7.67457819225	0.000352668886884
-7.67357819225	0.00035293337587
-7.67257819225	0.000353199065103
-7.67157819225	0.000353465993706
-7.67057819225	0.000353734200799
-7.66957819225	0.000354003725503
-7.66857819225	0.000354274606938
-7.66757819225	0.000354546884226
-7.66657819225	0.000354820596487
-7.66557819225	0.000355095782843
-7.66457819225	0.000355372482413
-7.66357819225	0.00035565073432
-7.66257819225	0.000355930577683
-7.66157819225	0.000356212051624
-7.66057819225	0.000356495195264
-7.65957819225	0.000356780047723
-7.65857819225	0.000357066648122
-7.65757819225	0.000357355035582
-7.65657819225	0.000357645248917
-7.65557819225	0.000357937324107
-7.65457819225	0.000358231295606
-7.65357819225	0.00035852719785
-7.65257819225	0.000358825065277
-7.65157819225	0.000359124932324
-7.65057819225	0.000359426833429
-7.64957819225	0.000359730803029
-7.64857819225	0.000360036875562
-7.64757819225	0.000360345085464
-7.64657819225	0.000360655466256
-7.64557819225	0.000360968042098
-7.64457819225	0.000361282831692
-7.64357819225	0.000361599853668
-7.64257819225	0.000361919126659
-7.64157819225	0.000362240669297
-7.64057819225	0.000362564500212
-7.63957819225	0.000362890638038
-7.63857819225	0.000363219101405
-7.63757819225	0.000363549908945
-7.63657819225	0.000363883079134
-7.63557819225	0.000364218624808
-7.63457819225	0.000364556551728
-7.63357819225	0.000364896865209
-7.63257819225	0.000365239570565
-7.63157819225	0.00036558467311
-7.63057819225	0.000365932178158
-7.62957819225	0.000366282091024
-7.62857819225	0.000366634417021
-7.62757819225	0.000366989161464
-7.62657819225	0.000367346329666
-7.62557819225	0.000367705926942
-7.62457819225	0.000368067958606
-7.62357819225	0.000368432429972
-7.62257819225	0.000368799346353
-7.62157819225	0.000369168713065
-7.62057819225	0.000369540535421
-7.61957819225	0.000369914818665
-7.61857819225	0.000370291567332
-7.61757819225	0.000370670785562
-7.61657819225	0.000371052477486
-7.61557819225	0.000371436647237
-7.61457819225	0.000371823298947
-7.61357819225	0.000372212436747
-7.61257819225	0.000372604064772
-7.61157819225	0.000372998187152
-7.61057819225	0.000373394808021
-7.60957819225	0.000373793931511
-7.60857819225	0.000374195561754
-7.60757819225	0.000374599702882
-7.60657819225	0.000375006359028
-7.60557819225	0.000375415534324
-7.60457819225	0.000375827232902
-7.60357819225	0.000376241457888
-7.60257819225	0.00037665820515
-7.60157819225	0.000377077467376
-7.60057819225	0.000377499237243
-7.59957819225	0.000377923507481
-7.59857819225	0.000378350270868
-7.59757819225	0.000378779520181
-7.59657819225	0.000379211248198
-7.59557819225	0.000379645447697
-7.59457819225	0.000380082110525
-7.59357819225	0.000380521225465
-7.59257819225	0.000380962780663
-7.59157819225	0.000381406764271
-7.59057819225	0.000381853164435
-7.58957819225	0.000382301969305
-7.58857819225	0.000382753167029
-7.58757819225	0.000383206745757
-7.58657819225	0.000383662693637
-7.58557819225	0.000384120998819
-7.58457819225	0.00038458164945
-7.58357819225	0.000385044633679
-7.58257819225	0.000385509939656
-7.58157819225	0.00038597755553
-7.58057819225	0.000386447469361
-7.57957819225	0.000386919664246
-7.57857819225	0.000387394115715
-7.57757819225	0.000387870798664
-7.57657819225	0.00038834968799
-7.57557819225	0.000388830758587
-7.57457819225	0.000389313985353
-7.57357819225	0.000389799343182
-7.57257819225	0.000390286806972
-7.57157819225	0.000390776351617
-7.57057819225	0.000391267952013
-7.56957819225	0.000391761583057
-7.56857819225	0.000392257219645
-7.56757819225	0.000392754836672
-7.56657819225	0.000393254409034
-7.56557819225	0.000393755911627
-7.56457819225	0.000394259319347
-7.56357819225	0.00039476460709
-7.56257819225	0.000395271749752
-7.56157819225	0.000395780722229
-7.56057819225	0.000396291499416
-7.55957819225	0.00039680405621
-7.55857819225	0.000397318367507
-7.55757819225	0.000397834408202
-7.55657819225	0.000398352153191
-7.55557819225	0.00039887157737
-7.55457819225	0.000399392655636
-7.55357819225	0.000399915362883
-7.55257819225	0.000400439674008
-7.55157819225	0.000400965563908
-7.55057819225	0.000401493007476
-7.54957819225	0.000402021979611
-7.54857819225	0.000402552455207
-7.54757819225	0.000403084409161
-7.54657819225	0.000403617816368
-7.54557819225	0.000404152651724
-7.54457819225	0.000404688890125
-7.54357819225	0.000405226506467
-7.54257819225	0.000405765475647
-7.54157819225	0.000406305772559
-7.54057819225	0.0004068473721
-7.53957819225	0.000407390249166
-7.53857819225	0.000407934378652
-7.53757819225	0.000408479735455
-7.53657819225	0.00040902629447
-7.53557819225	0.000409574030594
-7.53457819225	0.000410122918722
-7.53357819225	0.000410672933749
-7.53257819225	0.000411224050573
-7.53157819225	0.000411776244089
-7.53057819225	0.000412329489193
-7.52957819225	0.000412883760781
-7.52857819225	0.000413439033748
-7.52757819225	0.000413995282991
-7.52657819225	0.000414552483405
-7.52557819225	0.000415110609886
-7.52457819225	0.000415669637331
-7.52357819225	0.000416229540635
-7.52257819225	0.000416790294695
-7.52157819225	0.000417351874405
-7.52057819225	0.000417914254662
-7.51957819225	0.000418477410362
-7.51857819225	0.000419041316401
-7.51757819225	0.000419605947674
-7.51657819225	0.000420171279078
-7.51557819225	0.000420737285518
-7.51457819225	0.000421303942807
-7.51357819225	0.000421871225585
-7.51257819225	0.000422439106819
-7.51157819225	0.000423007559459
-7.51057819225	0.000423576556456
-7.50957819225	0.000424146070757
-7.50857819225	0.000424716075315
-7.50757819225	0.000425286543077
-7.50657819225	0.000425857446995
-7.50557819225	0.000426428760017
-7.50457819225	0.000427000455093
-7.50357819225	0.000427572505174
-7.50257819225	0.000428144883209
-7.50157819225	0.000428717562148
-7.50057819225	0.00042929051494
-7.49957819225	0.000429863714536
-7.49857819225	0.000430437133885
-7.49757819225	0.000431010745937
-7.49657819225	0.000431584523641
-7.49557819225	0.000432158439948
-7.49457819225	0.000432732467807
-7.49357819225	0.000433306580058
-7.49257819225	0.000433880748588
-7.49157819225	0.00043445494543
-7.49057819225	0.000435029147417
-7.48957819225	0.000435603333594
-7.48857819225	0.000436177483021
-7.48757819225	0.000436751574758
-7.48657819225	0.000437325587862
-7.48557819225	0.000437899501394
-7.48457819225	0.000438473294413
-7.48357819225	0.000439046945977
-7.48257819225	0.000439620435145
-7.48157819225	0.000440193740978
-7.48057819225	0.000440766842533
-7.47957819225	0.00044133971887
-7.47857819225	0.000441912349053
-7.47757819225	0.000442484714085
-7.47657819225	0.000443056800056
-7.47557819225	0.000443628595192
-7.47457819225	0.000444200088419
-7.47357819225	0.000444771268638
-7.47257819225	0.000445342124626
-7.47157819225	0.000445912645129
-7.47057819225	0.000446482818892
-7.46957819225	0.00044705263466
-7.46857819225	0.000447622081177
-7.46757819225	0.000448191147189
-7.46657819225	0.000448759821441
-7.46557819225	0.000449328092677
-7.46457819225	0.000449895949643
-7.46357819225	0.000450463381083
-7.46257819225	0.000451030375743
-7.46157819225	0.000451596922368
-7.46057819225	0.000452163009702
-7.45957819225	0.000452728626491
-7.45857819225	0.000453293761479
-7.45757819225	0.000453858403412
-7.45657819225	0.000454422541034
-7.45557819225	0.000454986163095
-7.45457819225	0.000455549260637
-7.45357819225	0.000456111830833
-7.45257819225	0.000456673871873
-7.45157819225	0.000457235381944
-7.45057819225	0.000457796359235
-7.44957819225	0.000458356801933
-7.44857819225	0.000458916708229
-7.44757819225	0.000459476076309
-7.44657819225	0.000460034904362
-7.44557819225	0.000460593190576
-7.44457819225	0.00046115093314
-7.44357819225	0.000461708130242
-7.44257819225	0.00046226478007
-7.44157819225	0.000462820880813
-7.44057819225	0.000463376430658
-7.43957819225	0.000463931427794
-7.43857819225	0.00046448587041
-7.43757819225	0.000465039756694
-7.43657819225	0.000465593084833
-7.43557819225	0.000466145853017
-7.43457819225	0.000466698059434
-7.43357819225	0.000467249702271
-7.43257819225	0.000467800779718
-7.43157819225	0.000468351289962
-7.43057819225	0.000468901231192
-7.42957819225	0.000469450601596
-7.42857819225	0.000469999399363
-7.42757819225	0.00047054762268
-7.42657819225	0.000471095269736
-7.42557819225	0.00047164233872
-7.42457819225	0.000472188827819
-7.42357819225	0.000472734735223
-7.42257819225	0.000473280059118
-7.42157819225	0.000473824797694
-7.42057819225	0.000474368949139
-7.41957819225	0.000474912511641
-7.41857819225	0.000475455483389
-7.41757819225	0.00047599786257
-7.41657819225	0.000476539647373
-7.41557819225	0.000477080835987
-7.41457819225	0.000477621426599
-7.41357819225	0.000478161417398
-7.41257819225	0.000478700806573
-7.41157819225	0.000479239592311
-7.41057819225	0.000479777772801
-7.40957819225	0.000480315346641
-7.40857819225	0.000480852313738
-7.40757819225	0.000481388674259
-7.40657819225	0.000481924428371
-7.40557819225	0.000482459576242
-7.40457819225	0.000482994118039
-7.40357819225	0.000483528053929
-7.40257819225	0.000484061384079
-7.40157819225	0.000484594108661
-7.40057819225	0.000485126229156
-7.39957819225	0.00048565775036
-7.39857819225	0.000486188677583
-7.39757819225	0.000486719016136
-7.39657819225	0.000487248771329
-7.39557819225	0.000487777948473
-7.39457819225	0.000488306552878
-7.39357819225	0.000488834589854
-7.39257819225	0.000489362064711
-7.39157819225	0.000489888982761
-7.39057819225	0.000490415349312
-7.38957819225	0.000490941169677
-7.38857819225	0.000491466449164
-7.38757819225	0.000491991193084
-7.38657819225	0.000492515406749
-7.38557819225	0.000493039095467
-7.38457819225	0.00049356226455
-7.38357819225	0.000494084919307
-7.38257819225	0.00049460706505
-7.38157819225	0.000495128707088
-7.38057819225	0.000495649850732
-7.37957819225	0.000496170501292
-7.37857819225	0.000496690664079
-7.37757819225	0.000497210344403
-7.37657819225	0.000497729547573
-7.37557819225	0.000498248278369
-7.37457819225	0.000498766539949
-7.37357819225	0.00049928433516
-7.37257819225	0.000499801666851
-7.37157819225	0.00050031853787
-7.37057819225	0.000500834951066
-7.36957819225	0.000501350909286
-7.36857819225	0.000501866405909
-7.36757819225	0.000502381273382
-7.36657819225	0.000502895454241
-7.36557819225	0.000503408955026
-7.36457819225	0.000503921782277
-7.36357819225	0.000504433942537
-7.36257819225	0.000504945442345
-7.36157819225	0.000505456288242
-7.36057819225	0.00050596648677
-7.35957819225	0.000506476044469
-7.35857819225	0.000506984967879
-7.35757819225	0.000507493263543
-7.35657819225	0.000508000938
-7.35557819225	0.000508507997792
-7.35457819225	0.000509014449458
-7.35357819225	0.000509520299541
-7.35257819225	0.000510025554581
-7.35157819225	0.000510530221119
-7.35057819225	0.000511034305696
-7.34957819225	0.000511537814852
-7.34857819225	0.000512040755128
-7.34757819225	0.000512543133066
-7.34657819225	0.000513044955205
-7.34557819225	0.000513546228088
-7.34457819225	0.000514046958254
-7.34357819225	0.000514547152244
-7.34257819225	0.0005150468166
-7.34157819225	0.000515545957863
-7.34057819225	0.000516044582572
-7.33957819225	0.000516542697269
-7.33857819225	0.000517040308495
-7.33757819225	0.000517537422791
-7.33657819225	0.00051803404668
-7.33557819225	0.000518530185461
-7.33457819225	0.000519025842382
-7.33357819225	0.000519521020499
-7.33257819225	0.000520015722865
-7.33157819225	0.000520509952534
-7.33057819225	0.000521003712562
-7.32957819225	0.000521497006003
-7.32857819225	0.000521989835775
-7.32757819225	0.000522482203973
-7.32657819225	0.00052297411238
-7.32557819225	0.000523465562778
-7.32457819225	0.00052395655695
-7.32357819225	0.000524447096677
-7.32257819225	0.000524937183743
-7.32157819225	0.00052542681993
-7.32057819225	0.000525916006643
-7.31957819225	0.000526404744132
-7.31857819225	0.000526893032419
-7.31757819225	0.000527380871529
-7.31657819225	0.000527868261486
-7.31557819225	0.000528355202357
-7.31457819225	0.00052884169454
-7.31357819225	0.000529327738598
-7.31257819225	0.000529813335092
-7.31157819225	0.000530298484584
-7.31057819225	0.000530783187635
-7.30957819225	0.000531267444808
-7.30857819225	0.000531751256665
-7.30757819225	0.000532234623767
-7.30657819225	0.000532717546677
-7.30557819225	0.000533200025955
-7.30457819225	0.000533682062021
-7.30357819225	0.000534163654528
-7.30257819225	0.000534644802882
-7.30157819225	0.000535125506485
-7.30057819225	0.000535605764742
-7.29957819225	0.000536085577057
-7.29857819225	0.000536564942679
-7.29757819225	0.000537043858828
-7.29657819225	0.000537522321283
-7.29557819225	0.000538000325796
-7.29457819225	0.000538477868116
-7.29357819225	0.000538954943993
-7.29257819225	0.000539431549177
-7.29157819225	0.000539907679418
-7.29057819225	0.000540383330468
-7.28957819225	0.000540858498074
-7.28857819225	0.000541333177988
-7.28757819225	0.000541807365982
-7.28657819225	0.000542281058189
-7.28557819225	0.000542754251054
-7.28457819225	0.000543226941025
-7.28357819225	0.000543699124555
-7.28257819225	0.000544170798095
-7.28157819225	0.000544641958095
-7.28057819225	0.000545112601007
-7.27957819225	0.000545582723282
-7.27857819225	0.000546052321372
-7.27757819225	0.000546521391727
-7.27657819225	0.000546989930798
-7.27557819225	0.000547457935037
-7.27457819225	0.000547925400894
-7.27357819225	0.000548392324822
-7.27257819225	0.00054885870327
-7.27157819225	0.000549324532691
-7.27057819225	0.000549789809534
-7.26957819225	0.000550254530252
-7.26857819225	0.000550718691296
-7.26757819225	0.000551182289116
-7.26657819225	0.000551645320164
-7.26557819225	0.000552107780891
-7.26457819225	0.000552569667748
-7.26357819225	0.000553030977187
-7.26257819225	0.000553491705657
-7.26157819225	0.000553951849611
-7.26057819225	0.000554411405513
-7.25957819225	0.000554870370351
-7.25857819225	0.000555328741813
-7.25757819225	0.000555786517635
-7.25657819225	0.000556243694329
-7.25557819225	0.000556700263384
-7.25457819225	0.000557156215003
-7.25357819225	0.000557611539388
-7.25257819225	0.00055806622674
-7.25157819225	0.000558520267259
-7.25057819225	0.000558973651149
-7.24957819225	0.000559426368611
-7.24857819225	0.000559878409846
-7.24757819225	0.000560329765055
-7.24657819225	0.000560780424441
-7.24557819225	0.000561230378204
-7.24457819225	0.000561679616547
-7.24357819225	0.000562128129671
-7.24257819225	0.000562575907777
-7.24157819225	0.000563022941068
-7.24057819225	0.000563469219744
-7.23957819225	0.000563914734008
-7.23857819225	0.00056435947406
-7.23757819225	0.000564803430102
-7.23657819225	0.000565246592337
-7.23557819225	0.000565688950965
-7.23457819225	0.000566130496188
-7.23357819225	0.000566571218208
-7.23257819225	0.000567011107226
-7.23157819225	0.000567450153444
-7.23057819225	0.000567888347063
-7.22957819225	0.000568325678285
-7.22857819225	0.000568762137311
-7.22757819225	0.000569197714344
-7.22657819225	0.000569632399584
-7.22557819225	0.000570066183233
-7.22457819225	0.000570499055493
-7.22357819225	0.000570931006565
-7.22257819225	0.000571362026651
-7.22157819225	0.000571792105953
-7.22057819225	0.000572221234671
-7.21957819225	0.000572649403008
-7.21857819225	0.000573076601166
-7.21757819225	0.000573502819345
-7.21657819225	0.000573928047747
-7.21557819225	0.000574352276574
-7.21457819225	0.000574775496027
-7.21357819225	0.000575197696308
-7.21257819225	0.000575618867619
-7.21157819225	0.000576039000161
-7.21057819225	0.000576458084181
-7.20957819225	0.000576876111064
-7.20857819225	0.00057729307349
-7.20757819225	0.000577708964214
-7.20657819225	0.000578123775991
-7.20557819225	0.000578537501578
-7.20457819225	0.000578950133729
-7.20357819225	0.000579361665201
-7.20257819225	0.000579772088748
-7.20157819225	0.000580181397128
-7.20057819225	0.000580589583095
-7.19957819225	0.000580996639405
-7.19857819225	0.000581402558813
-7.19757819225	0.000581807334076
-7.19657819225	0.000582210957949
-7.19557819225	0.000582613423197
-7.19457819225	0.000583014722905
-7.19357819225	0.000583414850539
-7.19257819225	0.000583813799585
-7.19157819225	0.000584211563532
-7.19057819225	0.000584608135867
-7.18957819225	0.000585003510075
-7.18857819225	0.000585397679335
-7.18757819225	0.000585790636156
-7.18657819225	0.000586182372957
-7.18557819225	0.000586572882158
-7.18457819225	0.00058696215618
-7.18357819225	0.000587350187441
-7.18257819225	0.000587736968363
-7.18157819225	0.000588122491364
-7.18057819225	0.000588506748865
-7.17957819225	0.000588889733285
-7.17857819225	0.000589271437044
-7.17757819225	0.000589651852562
-7.17657819225	0.00059003097226
-7.17557819225	0.000590408788556
-7.17457819225	0.000590785293872
-7.17357819225	0.000591160480684
-7.17257819225	0.000591534343381
-7.17157819225	0.000591906878639
-7.17057819225	0.00059227808327
-7.16957819225	0.000592647954086
-7.16857819225	0.000593016487898
-7.16757819225	0.000593383681518
-7.16657819225	0.000593749531757
-7.16557819225	0.000594114035427
-7.16457819225	0.000594477189339
-7.16357819225	0.000594838990306
-7.16257819225	0.000595199435138
-7.16157819225	0.000595558520648
-7.16057819225	0.000595916243647
-7.15957819225	0.000596272600946
-7.15857819225	0.000596627589357
-7.15757819225	0.000596981205693
-7.15657819225	0.000597333446763
-7.15557819225	0.000597684309381
-7.15457819225	0.000598033790357
-7.15357819225	0.000598381886503
-7.15257819225	0.000598728594631
-7.15157819225	0.000599073911552
-7.15057819225	0.000599417834079
-7.14957819225	0.000599760359022
-7.14857819225	0.000600101483193
-7.14757819225	0.000600441203404
-7.14657819225	0.000600779516466
-7.14557819225	0.00060111641991
-7.14457819225	0.000601451918504
-7.14357819225	0.000601786021192
-7.14257819225	0.000602118736972
-7.14157819225	0.000602450074837
-7.14057819225	0.000602780043784
-7.13957819225	0.000603108652808
-7.13857819225	0.000603435910904
-7.13757819225	0.000603761827068
-7.13657819225	0.000604086410295
-7.13557819225	0.000604409669581
-7.13457819225	0.000604731613921
-7.13357819225	0.000605052252311
-7.13257819225	0.000605371593745
-7.13157819225	0.00060568964722
-7.13057819225	0.000606006421731
-7.12957819225	0.000606321926273
-7.12857819225	0.000606636169841
-7.12757819225	0.000606949161432
-7.12657819225	0.000607260910041
-7.12557819225	0.000607571424662
-7.12457819225	0.000607880714292
-7.12357819225	0.000608188787925
-7.12257819225	0.000608495654558
-7.12157819225	0.000608801323185
-7.12057819225	0.000609105802803
-7.11957819225	0.000609409102406
-7.11857819225	0.00060971123099
-7.11757819225	0.000610012197551
-7.11657819225	0.000610312011083
-7.11557819225	0.000610610680488
-7.11457819225	0.000610908213891
-7.11357819225	0.000611204619036
-7.11257819225	0.000611499903665
-7.11157819225	0.000611794075521
-7.11057819225	0.000612087142345
-7.10957819225	0.00061237911188
-7.10857819225	0.000612669991867
-7.10757819225	0.000612959790049
[truncated: 14,188 more rows]
