# Supplementary material for: TERIUS: accurate prediction of lncRNA via high-throughput sequencing data representing RNA-binding protein association
Source: BMC Bioinformatics. 2018 Feb 19;19(Suppl 1):41. doi: 10.1186/s12859-018-2013-9 (PMC5836835; doi:10.1186/s12859-018-2013-9)
Supplement: Supplementary file 3 — TERIUS source code. (GZ 19356 kb) [file 12859_2018_2013_MOESM3_ESM.gz › TERIUS.1.0.1/dataset/models/UAS_meanModel_pos.txt]

#X	Y
-8.65268841503	-1.24330323208e-08
-8.65168841503	-5.1952231226e-09
-8.65068841503	1.73800314186e-09
-8.64968841503	8.37075191543e-09
-8.64868841503	1.4707128641e-08
-8.64768841503	2.07512387614e-08
-8.64668841503	2.65071877196e-08
-8.64568841503	3.19790809583e-08
-8.64468841503	3.71710239205e-08
-8.64368841503	4.20871220491e-08
-8.64268841503	4.67314807868e-08
-8.64168841503	5.11082055767e-08
-8.64068841503	5.52214018615e-08
-8.63968841503	5.90751750841e-08
-8.63868841503	6.26736306874e-08
-8.63768841503	6.60208741143e-08
-8.63668841503	6.91210108076e-08
-8.63568841503	7.19781462103e-08
-8.63468841503	7.45963857651e-08
-8.63368841503	7.69798349149e-08
-8.63268841503	7.91325991027e-08
-8.63168841503	8.10587837712e-08
-8.63068841503	8.27624943635e-08
-8.62968841503	8.42478363222e-08
-8.62868841503	8.55189150903e-08
-8.62768841503	8.65798361107e-08
-8.62668841503	8.74347048263e-08
-8.62568841503	8.80876266799e-08
-8.62468841503	8.85427071143e-08
-8.62368841503	8.88040515725e-08
-8.62268841503	8.88757654973e-08
-8.62168841503	8.87619543317e-08
-8.62068841503	8.84667235184e-08
-8.61968841503	8.79941785003e-08
-8.61868841503	8.73484247203e-08
-8.61768841503	8.65335676213e-08
-8.61668841503	8.55537126462e-08
-8.61568841503	8.44129652377e-08
-8.61468841503	8.31154308389e-08
-8.61368841503	8.16652148925e-08
-8.61268841503	8.00664228415e-08
-8.61168841503	7.83231601286e-08
-8.61068841503	7.64395321968e-08
-8.60968841503	7.4419644489e-08
-8.60868841503	7.2267602448e-08
-8.60768841503	6.99875115166e-08
-8.60668841503	6.75834771378e-08
-8.60568841503	6.50596047545e-08
-8.60468841503	6.24199998094e-08
-8.60368841503	5.96687677455e-08
-8.60268841503	5.68100140056e-08
-8.60168841503	5.38478440327e-08
-8.60068841503	5.07863632695e-08
-8.59968841503	4.76296771589e-08
-8.59868841503	4.43818911439e-08
-8.59768841503	4.10471106673e-08
-8.59668841503	3.76294411719e-08
-8.59568841503	3.41329881007e-08
-8.59468841503	3.05618568964e-08
-8.59368841503	2.69201530021e-08
-8.59268841503	2.32119818605e-08
-8.59168841503	1.94414489145e-08
-8.59068841503	1.56126596069e-08
-8.58968841503	1.17297193808e-08
-8.58868841503	7.79673367881e-09
-8.58768841503	3.81780794396e-09
-8.58668841503	-2.02952380925e-10
-8.58568841503	-4.26144185297e-09
-8.58468841503	-8.35355502931e-09
-8.58368841503	-1.24751864671e-08
-8.58268841503	-1.66222307234e-08
-8.58168841503	-2.07905823554e-08
-8.58068841503	-2.49761359202e-08
-8.57968841503	-2.91747859749e-08
-8.57868841503	-3.33824270767e-08
-8.57768841503	-3.75949537828e-08
-8.57668841503	-4.18082606501e-08
-8.57568841503	-4.60182422359e-08
-8.57468841503	-5.02207930973e-08
-8.57368841503	-5.44118077914e-08
-8.57268841503	-5.85871808753e-08
-8.57168841503	-6.27428069062e-08
-8.57068841503	-6.68745804413e-08
-8.56968841503	-7.09783960375e-08
-8.56868841503	-7.50501482521e-08
-8.56768841503	-7.90857316422e-08
-8.56668841503	-8.3081040765e-08
-8.56568841503	-8.70319701775e-08
-8.56468841503	-9.09344144368e-08
-8.56368841503	-9.47842681002e-08
-8.56268841503	-9.85774257247e-08
-8.56168841503	-1.02309781867e-07
-8.56068841503	-1.05977231086e-07
-8.55968841503	-1.09575667936e-07
-8.55868841503	-1.13100986977e-07
-8.55768841503	-1.16549082764e-07
-8.55668841503	-1.19915849855e-07
-8.55568841503	-1.23197182807e-07
-8.55468841503	-1.26388976177e-07
-8.55368841503	-1.29487124523e-07
-8.55268841503	-1.32487522401e-07
-8.55168841503	-1.35386064369e-07
-8.55068841503	-1.38178644983e-07
-8.54968841503	-1.40861158801e-07
-8.54868841503	-1.4342950038e-07
-8.54768841503	-1.45879564277e-07
-8.54668841503	-1.48207245049e-07
-8.54568841503	-1.50408437254e-07
-8.54468841503	-1.52479035448e-07
-8.54368841503	-1.54414934189e-07
-8.54268841503	-1.56212028033e-07
-8.54168841503	-1.57866211539e-07
-8.54068841503	-1.59373379262e-07
-8.53968841503	-1.6072942576e-07
-8.53868841503	-1.61930245591e-07
-8.53768841503	-1.62971733311e-07
-8.53668841503	-1.63849783478e-07
-8.53568841503	-1.64560290648e-07
-8.53468841503	-1.65099149379e-07
-8.53368841503	-1.65462254228e-07
-8.53268841503	-1.65645499751e-07
-8.53168841503	-1.65644780507e-07
-8.53068841503	-1.65455991053e-07
-8.52968841503	-1.65075025944e-07
-8.52868841503	-1.6449777974e-07
-8.52768841503	-1.63720146995e-07
-8.52668841503	-1.62739331237e-07
-8.52568841503	-1.61557874339e-07
-8.52468841503	-1.60179678888e-07
-8.52368841503	-1.58608647468e-07
-8.52268841503	-1.56848682662e-07
-8.52168841503	-1.54903687056e-07
-8.52068841503	-1.52777563235e-07
-8.51968841503	-1.50474213782e-07
-8.51868841503	-1.47997541283e-07
-8.51768841503	-1.45351448323e-07
-8.51668841503	-1.42539837485e-07
-8.51568841503	-1.39566611354e-07
-8.51468841503	-1.36435672515e-07
-8.51368841503	-1.33150923554e-07
-8.51268841503	-1.29716267053e-07
-8.51168841503	-1.26135605598e-07
-8.51068841503	-1.22412841773e-07
-8.50968841503	-1.18551878164e-07
-8.50868841503	-1.14556617354e-07
-8.50768841503	-1.10430961928e-07
-8.50668841503	-1.06178814472e-07
-8.50568841503	-1.01804077569e-07
-8.50468841503	-9.73106538033e-08
-8.50368841503	-9.27024457609e-08
-8.50268841503	-8.79833560257e-08
-8.50168841503	-8.31572871823e-08
-8.50068841503	-7.82281418155e-08
-8.49968841503	-7.31998225098e-08
-8.49868841503	-6.80762318499e-08
-8.49768841503	-6.28612724202e-08
-8.49668841503	-5.75588468055e-08
-8.49568841503	-5.21728575903e-08
-8.49468841503	-4.67072073593e-08
-8.49368841503	-4.1165798697e-08
-8.49268841503	-3.55525341881e-08
-8.49168841503	-2.98713164172e-08
-8.49068841503	-2.41260479688e-08
-8.48968841503	-1.83206314276e-08
-8.48868841503	-1.24589693782e-08
-8.48768841503	-6.54496440525e-09
-8.48668841503	-5.82519093277e-10
-8.48568841503	5.42446397308e-09
-8.48468841503	1.14720822092e-08
-8.48368841503	1.75564330305e-08
-8.48268841503	2.36736138524e-08
-8.48168841503	2.98197220902e-08
-8.48068841503	3.59908551594e-08
-8.47968841503	4.21831104753e-08
-8.47868841503	4.83925854534e-08
-8.47768841503	5.46153775089e-08
-8.47668841503	6.08475840574e-08
-8.47568841503	6.70853025142e-08
-8.47468841503	7.33246302947e-08
-8.47368841503	7.95616648143e-08
-8.47268841503	8.57925034884e-08
-8.47168841503	9.20132437323e-08
-8.47068841503	9.82199829616e-08
-8.46968841503	1.04408818591e-07
-8.46868841503	1.10575848037e-07
-8.46768841503	1.16717168715e-07
-8.46668841503	1.22828878039e-07
-8.46568841503	1.28907073426e-07
-8.46468841503	1.3494785229e-07
-8.46368841503	1.40947312047e-07
-8.46268841503	1.46901550112e-07
-8.46168841503	1.52806663902e-07
-8.46068841503	1.5865875083e-07
-8.45968841503	1.64453908313e-07
-8.45868841503	1.70188233767e-07
-8.45768841503	1.75857824605e-07
-8.45668841503	1.81458778244e-07
-8.45568841503	1.869871921e-07
-8.45468841503	1.92439163587e-07
-8.45368841503	1.97810790121e-07
-8.45268841503	2.03098169117e-07
-8.45168841503	2.08297397991e-07
-8.45068841503	2.13404574158e-07
-8.44968841503	2.18415795034e-07
-8.44868841503	2.23327158033e-07
-8.44768841503	2.28134760572e-07
-8.44668841503	2.32834700066e-07
-8.44568841503	2.37423073929e-07
-8.44468841503	2.41895979578e-07
-8.44368841503	2.46249514428e-07
-8.44268841503	2.50479775895e-07
-8.44168841503	2.54582861392e-07
-8.44068841503	2.58554868337e-07
-8.43968841503	2.62391894145e-07
-8.43868841503	2.6609003623e-07
-8.43768841503	2.69645392008e-07
-8.43668841503	2.73054058896e-07
-8.43568841503	2.76312134307e-07
-8.43468841503	2.79415715657e-07
-8.43368841503	2.82360900362e-07
-8.43268841503	2.85143785838e-07
-8.43168841503	2.87760469499e-07
-8.43068841503	2.90207048761e-07
-8.42968841503	2.92479621039e-07
-8.42868841503	2.94574283749e-07
-8.42768841503	2.96487134307e-07
-8.42668841503	2.98214270127e-07
-8.42568841503	2.99751788624e-07
-8.42468841503	3.01095787215e-07
-8.42368841503	3.02242363315e-07
-8.42268841503	3.03187614339e-07
-8.42168841503	3.03927637703e-07
-8.42068841503	3.04458530821e-07
-8.41968841503	3.0477639111e-07
-8.41868841503	3.04877315984e-07
-8.41768841503	3.04757402859e-07
-8.41668841503	3.04412749151e-07
-8.41568841503	3.03839452275e-07
-8.41468841503	3.03033609646e-07
-8.41368841503	3.0199131868e-07
-8.41268841503	3.00708676791e-07
-8.41168841503	2.99181781396e-07
-8.41068841503	2.9740672991e-07
-8.40968841503	2.95379619748e-07
-8.40868841503	2.93096548326e-07
-8.40768841503	2.90553613059e-07
-8.40668841503	2.87746911362e-07
-8.40568841503	2.84672540651e-07
-8.40468841503	2.81326598341e-07
-8.40368841503	2.77705181848e-07
-8.40268841503	2.73804388586e-07
-8.40168841503	2.69621907859e-07
-8.40068841503	2.65162048232e-07
-8.39968841503	2.6043083849e-07
-8.39868841503	2.55434307419e-07
-8.39768841503	2.50178483807e-07
-8.39668841503	2.44669396439e-07
-8.39568841503	2.38913074102e-07
-8.39468841503	2.32915545584e-07
-8.39368841503	2.2668283967e-07
-8.39268841503	2.20220985148e-07
-8.39168841503	2.13536010804e-07
-8.39068841503	2.06633945425e-07
-8.38968841503	1.99520817797e-07
-8.38868841503	1.92202656708e-07
-8.38768841503	1.84685490944e-07
-8.38668841503	1.76975349291e-07
-8.38568841503	1.69078260538e-07
-8.38468841503	1.61000253469e-07
-8.38368841503	1.52747356872e-07
-8.38268841503	1.44325599534e-07
-8.38168841503	1.35741010241e-07
-8.38068841503	1.2699961778e-07
-8.37968841503	1.18107450937e-07
-8.37868841503	1.090705385e-07
-8.37768841503	9.98949092554e-08
-8.37668841503	9.05865919894e-08
-8.37568841503	8.11516154889e-08
-8.37468841503	7.15960085406e-08
-8.37368841503	6.19257999313e-08
-8.37268841503	5.21470184476e-08
-8.37168841503	4.22656928762e-08
-8.37068841503	3.22878520039e-08
-8.36968841503	2.22195246173e-08
-8.36868841503	1.20667395032e-08
-8.36768841503	1.83552544832e-09
-8.36668841503	-8.46808876072e-09
-8.36568841503	-1.88380743372e-08
-8.36468841503	-2.92684024943e-08
-8.36368841503	-3.97530444455e-08
-8.36268841503	-5.02859714039e-08
-8.36168841503	-6.0861154583e-08
-8.36068841503	-7.14725651959e-08
-8.35968841503	-8.2114174456e-08
-8.35868841503	-9.27799535766e-08
-8.35768841503	-1.03463873771e-07
-8.35668841503	-1.14159906252e-07
-8.35568841503	-1.24862022234e-07
-8.35468841503	-1.35564192929e-07
-8.35368841503	-1.46260389552e-07
-8.35268841503	-1.56944583314e-07
-8.35168841503	-1.6761074543e-07
-8.35068841503	-1.78252847113e-07
-8.34968841503	-1.88864859576e-07
-8.34868841503	-1.99440754033e-07
-8.34768841503	-2.09974501696e-07
-8.34668841503	-2.20460073779e-07
-8.34568841503	-2.30891441495e-07
-8.34468841503	-2.41262576058e-07
-8.34368841503	-2.51567448681e-07
-8.34268841503	-2.61800030577e-07
-8.34168841503	-2.71954292959e-07
-8.34068841503	-2.82024207041e-07
-8.33968841503	-2.92003744036e-07
-8.33868841503	-3.01886875158e-07
-8.33768841503	-3.11667571619e-07
-8.33668841503	-3.21339804633e-07
-8.33568841503	-3.30897545413e-07
-8.33468841503	-3.40334765173e-07
-8.33368841503	-3.49645435126e-07
-8.33268841503	-3.58823526484e-07
-8.33168841503	-3.67863010463e-07
-8.33068841503	-3.76757858273e-07
-8.32968841503	-3.8550204113e-07
-8.32868841503	-3.94089530246e-07
-8.32768841503	-4.02514296835e-07
-8.32668841503	-4.10770312109e-07
-8.32568841503	-4.18851547283e-07
-8.32468841503	-4.26751973569e-07
-8.32368841503	-4.3446556218e-07
-8.32268841503	-4.41986284331e-07
-8.32168841503	-4.49308111234e-07
-8.32068841503	-4.56425014103e-07
-8.31968841503	-4.63330964151e-07
-8.31868841503	-4.7001993259e-07
-8.31768841503	-4.76485890636e-07
-8.31668841503	-4.827228095e-07
-8.31568841503	-4.88724660396e-07
-8.31468841503	-4.94485414538e-07
-8.31368841503	-4.99999043138e-07
-8.31268841503	-5.0525951741e-07
-8.31168841503	-5.10260808567e-07
-8.31068841503	-5.14996887823e-07
-8.30968841503	-5.19461726391e-07
-8.30868841503	-5.23649295484e-07
-8.30768841503	-5.27553566316e-07
-8.30668841503	-5.31168510099e-07
-8.30568841503	-5.34488098047e-07
-8.30468841503	-5.37506301373e-07
-8.30368841503	-5.40217091291e-07
-8.30268841503	-5.42614439014e-07
-8.30168841503	-5.44692315755e-07
-8.30068841503	-5.46444692728e-07
-8.29968841503	-5.47865541145e-07
-8.29868841503	-5.48948832221e-07
-8.29768841503	-5.49688537168e-07
-8.29668841503	-5.50078627199e-07
-8.29568841503	-5.50113073529e-07
-8.29468841503	-5.49785847369e-07
-8.29368841503	-5.49090919934e-07
-8.29268841503	-5.48022262437e-07
-8.29168841503	-5.46573846092e-07
-8.29068841503	-5.4473964211e-07
-8.28968841503	-5.42513621706e-07
-8.28868841503	-5.39889756094e-07
-8.28768841503	-5.36862016485e-07
-8.28668841503	-5.33424374094e-07
-8.28568841503	-5.29570800134e-07
-8.28468841503	-5.25295265819e-07
-8.28368841503	-5.2059174236e-07
-8.28268841503	-5.15454200973e-07
-8.28168841503	-5.09876612869e-07
-8.28068841503	-5.03852949263e-07
-8.27968841503	-4.97377181368e-07
-8.27868841503	-4.90443280396e-07
-8.27768841503	-4.83045217562e-07
-8.27668841503	-4.7517953127e-07
-8.27568841503	-4.66853643672e-07
-8.27468841503	-4.58077860693e-07
-8.27368841503	-4.4886248828e-07
-8.27268841503	-4.39217832378e-07
-8.27168841503	-4.29154198935e-07
-8.27068841503	-4.18681893896e-07
-8.26968841503	-4.07811223207e-07
-8.26868841503	-3.96552492815e-07
-8.26768841503	-3.84916008666e-07
-8.26668841503	-3.72912076707e-07
-8.26568841503	-3.60551002882e-07
-8.26468841503	-3.4784309314e-07
-8.26368841503	-3.34798653426e-07
-8.26268841503	-3.21427989685e-07
-8.26168841503	-3.07741407865e-07
-8.26068841503	-2.93749213912e-07
-8.25968841503	-2.79461713771e-07
-8.25868841503	-2.6488921339e-07
-8.25768841503	-2.50042018714e-07
-8.25668841503	-2.3493043569e-07
-8.25568841503	-2.19564770263e-07
-8.25468841503	-2.0395532838e-07
-8.25368841503	-1.88112415988e-07
-8.25268841503	-1.72046339032e-07
-8.25168841503	-1.55767403458e-07
-8.25068841503	-1.39285915214e-07
-8.24968841503	-1.22612180245e-07
-8.24868841503	-1.05756504497e-07
-8.24768841503	-8.87291939172e-08
-8.24668841503	-7.1540554451e-08
-8.24568841503	-5.42008920449e-08
-8.24468841503	-3.67205126452e-08
-8.24368841503	-1.9109722198e-08
-8.24268841503	-1.37882664959e-09
-8.24168841503	1.64618680538e-08
-8.24068841503	3.44020559659e-08
-8.23968841503	5.24314311405e-08
-8.23868841503	7.05396876313e-08
-8.23768841503	8.87165194922e-08
-8.23668841503	1.06951620777e-07
-8.23568841503	1.25234685539e-07
-8.23468841503	1.43555407833e-07
-8.23368841503	1.61903481712e-07
-8.23268841503	1.80268601229e-07
-8.23168841503	1.9864046044e-07
-8.23068841503	2.17008753396e-07
-8.22968841503	2.35363174153e-07
-8.22868841503	2.53693416764e-07
-8.22768841503	2.71989175282e-07
-8.22668841503	2.90240143762e-07
-8.22568841503	3.08436016258e-07
-8.22468841503	3.26566486822e-07
-8.22368841503	3.44621249509e-07
-8.22268841503	3.62589998373e-07
-8.22168841503	3.80462427467e-07
-8.22068841503	3.98228230845e-07
-8.21968841503	4.15877102561e-07
-8.21868841503	4.33398736668e-07
-8.21768841503	4.50782827221e-07
-8.21668841503	4.68019068274e-07
-8.21568841503	4.85097153879e-07
-8.21468841503	5.0200677809e-07
-8.21368841503	5.18737634963e-07
-8.21268841503	5.35279418549e-07
-8.21168841503	5.51621822904e-07
-8.21068841503	5.6775454208e-07
-8.20968841503	5.83667270132e-07
-8.20868841503	5.99349701113e-07
-8.20768841503	6.14791529077e-07
-8.20668841503	6.29982448078e-07
-8.20568841503	6.4491215217e-07
-8.20468841503	6.59570335406e-07
-8.20368841503	6.7394669184e-07
-8.20268841503	6.88030915526e-07
-8.20168841503	7.01812700518e-07
-8.20068841503	7.1528174087e-07
-8.19968841503	7.28427730634e-07
-8.19868841503	7.41240363866e-07
-8.19768841503	7.53709334618e-07
-8.19668841503	7.65824336945e-07
-8.19568841503	7.775750649e-07
-8.19468841503	7.88951212537e-07
-8.19368841503	7.9994247391e-07
-8.19268841503	8.10538543073e-07
-8.19168841503	8.20729114079e-07
-8.19068841503	8.30503880982e-07
-8.18968841503	8.39852537836e-07
-8.18868841503	8.48764778695e-07
-8.18768841503	8.57230297612e-07
-8.18668841503	8.65238788641e-07
-8.18568841503	8.72779945836e-07
-8.18468841503	8.79843463251e-07
-8.18368841503	8.8641903494e-07
-8.18268841503	8.92496354956e-07
-8.18168841503	8.98065117353e-07
-8.18068841503	9.03115016185e-07
-8.17968841503	9.07635745505e-07
-8.17868841503	9.11616999368e-07
-8.17768841503	9.15048471826e-07
-8.17668841503	9.17919856935e-07
-8.17568841503	9.20220848747e-07
-8.17468841503	9.21941141317e-07
-8.17368841503	9.23070428698e-07
-8.17268841503	9.23598404944e-07
-8.17168841503	9.23514764109e-07
-8.17068841503	9.22809200246e-07
-8.16968841503	9.21471407409e-07
-8.16868841503	9.19491079653e-07
-8.16768841503	9.1685791103e-07
-8.16668841503	9.13561595595e-07
-8.16568841503	9.09591827401e-07
-8.16468841503	9.04938300503e-07
-8.16368841503	8.99590708953e-07
-8.16268841503	8.93538746806e-07
-8.16168841503	8.86772108115e-07
-8.16068841503	8.79280486934e-07
-8.15968841503	8.71053577318e-07
-8.15868841503	8.62081073319e-07
-8.15768841503	8.52352668991e-07
-8.15668841503	8.41858058389e-07
-8.15568841503	8.30586935566e-07
-8.15468841503	8.18528994575e-07
-8.15368841503	8.05673929472e-07
-8.15268841503	7.92011434308e-07
-8.15168841503	7.77531203139e-07
-8.15068841503	7.62222930017e-07
-8.14968841503	7.46076308997e-07
-8.14868841503	7.29081034133e-07
-8.14768841503	7.11226799477e-07
-8.14668841503	6.92503299085e-07
-8.14568841503	6.72900227009e-07
-8.14468841503	6.52407277304e-07
-8.14368841503	6.31014144023e-07
-8.14268841503	6.0871052122e-07
-8.14168841503	5.85486102949e-07
-8.14068841503	5.61330583263e-07
-8.13968841503	5.36233656217e-07
-8.13868841503	5.10185015863e-07
-8.13768841503	4.83174356257e-07
-8.13668841503	4.55191371451e-07
-8.13568841503	4.262257555e-07
-8.13468841503	3.96267202456e-07
-8.13368841503	3.65305406375e-07
-8.13268841503	3.33330061309e-07
-8.13168841503	3.00330861313e-07
-8.13068841503	2.6629750044e-07
-8.12968841503	2.31219672744e-07
-8.12868841503	1.95087072278e-07
-8.12768841503	1.57889393098e-07
-8.12668841503	1.19616329255e-07
-8.12568841503	8.02575748047e-08
-8.12468841503	3.98028238001e-08
-8.12368841503	-1.75822970486e-09
-8.12268841503	-4.44358916565e-08
-8.12168841503	-8.8240468001e-08
-8.12068841503	-1.33176642143e-07
-8.11968841503	-1.79195405223e-07
-8.11868841503	-2.26217948516e-07
-8.11768841503	-2.74165144918e-07
-8.11668841503	-3.22957867322e-07
-8.11568841503	-3.72516988623e-07
-8.11468841503	-4.22763381715e-07
-8.11368841503	-4.73617919494e-07
-8.11268841503	-5.25001474853e-07
-8.11168841503	-5.76834920687e-07
-8.11068841503	-6.2903912989e-07
-8.10968841503	-6.81534975357e-07
-8.10868841503	-7.34243329982e-07
-8.10768841503	-7.87085066661e-07
-8.10668841503	-8.39981058287e-07
-8.10568841503	-8.92852177754e-07
-8.10468841503	-9.45619297958e-07
-8.10368841503	-9.98203291793e-07
-8.10268841503	-1.05052503215e-06
-8.10168841503	-1.10250539193e-06
-8.10068841503	-1.15406524403e-06
-8.09968841503	-1.20512546133e-06
-8.09868841503	-1.25560691674e-06
-8.09768841503	-1.30543048314e-06
-8.09668841503	-1.35451703344e-06
-8.09568841503	-1.40278744052e-06
-8.09468841503	-1.45016257728e-06
-8.09368841503	-1.49656331662e-06
-8.09268841503	-1.54191053143e-06
-8.09168841503	-1.58612509461e-06
-8.09068841503	-1.62912787904e-06
-8.08968841503	-1.67083975763e-06
-8.08868841503	-1.71118160326e-06
-8.08768841503	-1.75007428884e-06
-8.08668841503	-1.78743868726e-06
-8.08568841503	-1.8231956714e-06
-8.08468841503	-1.85726611418e-06
-8.08368841503	-1.88957088847e-06
-8.08268841503	-1.92003086718e-06
-8.08168841503	-1.9485669232e-06
-8.08068841503	-1.97509992942e-06
-8.07968841503	-1.99955075874e-06
-8.07868841503	-2.02184028405e-06
-8.07768841503	-2.04188937825e-06
-8.07668841503	-2.05961891424e-06
-8.07568841503	-2.07494976489e-06
-8.07468841503	-2.08780280312e-06
-8.07368841503	-2.09809890182e-06
-8.07268841503	-2.10575893387e-06
-8.07168841503	-2.11070377218e-06
-8.07068841503	-2.11285428964e-06
-8.06968841503	-2.11213135914e-06
-8.06868841503	-2.10845585358e-06
-8.06768841503	-2.10174864586e-06
-8.06668841503	-2.09193060886e-06
-8.06568841503	-2.07892261548e-06
-8.06468841503	-2.06264553861e-06
-8.06368841503	-2.04302025116e-06
-8.06268841503	-2.01996762601e-06
-8.06168841503	-1.99340853606e-06
-8.06068841503	-1.9632638542e-06
-8.05968841503	-1.92945445333e-06
-8.05868841503	-1.89190120635e-06
-8.05768841503	-1.85052498614e-06
-8.05668841503	-1.8052466656e-06
-8.05568841503	-1.75598711763e-06
-8.05468841503	-1.70266721512e-06
-8.05368841503	-1.64520783097e-06
-8.05268841503	-1.58352983806e-06
-8.05168841503	-1.5175541093e-06
-8.05068841503	-1.44720151758e-06
-8.04968841503	-1.37239293579e-06
-8.04868841503	-1.29304923683e-06
-8.04768841503	-1.20909129359e-06
-8.04668841503	-1.12043997897e-06
-8.04568841503	-1.02701616585e-06
-8.04468841503	-9.28740727148e-07
-8.04368841503	-8.25534535741e-07
-8.04268841503	-7.17318464528e-07
-8.04168841503	-6.04013386405e-07
-8.04068841503	-4.85540174265e-07
-8.03968841503	-3.61819701003e-07
-8.03868841503	-2.32772839513e-07
-8.03768841503	-9.83204626907e-08
-8.03668841503	4.16165565707e-08
-8.03568841503	1.87117345376e-07
-8.03468841503	3.38261030831e-07
-8.03368841503	4.95126740042e-07
-8.03268841503	6.57793600113e-07
-8.03168841503	8.2634073815e-07
-8.03068841503	1.00084728126e-06
-8.02968841503	1.18139235655e-06
-8.02868841503	1.36805509111e-06
-8.02768841503	1.56091461207e-06
-8.02668841503	1.76005004652e-06
-8.02568841503	1.96554052157e-06
-8.02468841503	2.17746516433e-06
-8.02368841503	2.39590310189e-06
-8.02268841503	2.62093346137e-06
-8.02168841503	2.85263536988e-06
-8.02068841503	3.09108795451e-06
-8.01968841503	3.33637034237e-06
-8.01868841503	3.58856166057e-06
-8.01768841503	3.84774103621e-06
-8.01668841503	4.1139875964e-06
-8.01568841503	4.38738046825e-06
-8.01468841503	4.66799877885e-06
-8.01368841503	4.95592165533e-06
-8.01268841503	5.25122822477e-06
-8.01168841503	5.55399761429e-06
-8.01068841503	5.86430895099e-06
-8.00968841503	6.18224136198e-06
-8.00868841503	6.50787397436e-06
-8.00768841503	6.84128591524e-06
-8.00668841503	7.18255631172e-06
-8.00568841503	7.53176429092e-06
-8.00468841503	7.88898897993e-06
-8.00368841503	8.25430950586e-06
-8.00268841503	8.62780499581e-06
-8.00168841503	9.0095545769e-06
-8.00068841503	9.39963737622e-06
-7.99968841503	9.79813252089e-06
-7.99868841503	1.0205119138e-05
-7.99768841503	1.06206763547e-05
-7.99668841503	1.1044883298e-05
-7.99568841503	1.14778081499e-05
-7.99468841503	1.19194122286e-05
-7.99368841503	1.23695964922e-05
-7.99268841503	1.28282612161e-05
-7.99168841503	1.3295306676e-05
-7.99068841503	1.37706331476e-05
-7.98968841503	1.42541409066e-05
-7.98868841503	1.47457302285e-05
-7.98768841503	1.52453013891e-05
-7.98668841503	1.57527546639e-05
-7.98568841503	1.62679903287e-05
-7.98468841503	1.6790908659e-05
-7.98368841503	1.73214099305e-05
-7.98268841503	1.78593944189e-05
-7.98168841503	1.84047623997e-05
-7.98068841503	1.89574141487e-05
-7.97968841503	1.95172499415e-05
-7.97868841503	2.00841700538e-05
-7.97768841503	2.06580747611e-05
-7.97668841503	2.12388643391e-05
-7.97568841503	2.18264390635e-05
-7.97468841503	2.24206992099e-05
-7.97368841503	2.3021545054e-05
-7.97268841503	2.36288768714e-05
-7.97168841503	2.42425949377e-05
-7.97068841503	2.48625995287e-05
-7.96968841503	2.54887909198e-05
-7.96868841503	2.61210693869e-05
-7.96768841503	2.67593352055e-05
-7.96668841503	2.74034886513e-05
-7.96568841503	2.80534299999e-05
-7.96468841503	2.8709059527e-05
-7.96368841503	2.93702775082e-05
-7.96268841503	3.00369842191e-05
-7.96168841503	3.07090799355e-05
-7.96068841503	3.13864649329e-05
-7.95968841503	3.2069039487e-05
-7.95868841503	3.27567038735e-05
-7.95768841503	3.34493583679e-05
-7.95668841503	3.4146903246e-05
-7.95568841503	3.48492387834e-05
-7.95468841503	3.55562652557e-05
-7.95368841503	3.62678829386e-05
-7.95268841503	3.69839921076e-05
-7.95168841503	3.77044930386e-05
-7.95068841503	3.8429286007e-05
-7.94968841503	3.91582712887e-05
-7.94868841503	3.98913491591e-05
-7.94768841503	4.06284198939e-05
-7.94668841503	4.13693837689e-05
-7.94568841503	4.21141410596e-05
-7.94468841503	4.28625920416e-05
-7.94368841503	4.36146369907e-05
-7.94268841503	4.43701761825e-05
-7.94168841503	4.51291098926e-05
-7.94068841503	4.58913383966e-05
-7.93968841503	4.66567619703e-05
-7.93868841503	4.74252808892e-05
-7.93768841503	4.8196795429e-05
-7.93668841503	4.89712058654e-05
-7.93568841503	4.97484124739e-05
-7.93468841503	5.05283155303e-05
-7.93368841503	5.13108153102e-05
-7.93268841503	5.20958120892e-05
-7.93168841503	5.2883206143e-05
-7.93068841503	5.36728977472e-05
-7.92968841503	5.44647871774e-05
-7.92868841503	5.52587747094e-05
-7.92768841503	5.60547606187e-05
-7.92668841503	5.68526451811e-05
-7.92568841503	5.7652328672e-05
-7.92468841503	5.84537113673e-05
-7.92368841503	5.92566935425e-05
-7.92268841503	6.00611754733e-05
-7.92168841503	6.08670574353e-05
-7.92068841503	6.16742397042e-05
-7.91968841503	6.24826225556e-05
-7.91868841503	6.32921062652e-05
-7.91768841503	6.41025911086e-05
-7.91668841503	6.49139773615e-05
-7.91568841503	6.57261652994e-05
-7.91468841503	6.65390551981e-05
-7.91368841503	6.73525473332e-05
-7.91268841503	6.81665419804e-05
-7.91168841503	6.89809394152e-05
-7.91068841503	6.97956399134e-05
-7.90968841503	7.06105437505e-05
-7.90868841503	7.14255512022e-05
-7.90768841503	7.22405625443e-05
-7.90668841503	7.30554780522e-05
-7.90568841503	7.38701980017e-05
-7.90468841503	7.46846226684e-05
-7.90368841503	7.54986523279e-05
-7.90268841503	7.6312187256e-05
-7.90168841503	7.71251277281e-05
-7.90068841503	7.79373740201e-05
-7.89968841503	7.87488264075e-05
-7.89868841503	7.9559385166e-05
-7.89768841503	8.03689505712e-05
-7.89668841503	8.11774228987e-05
-7.89568841503	8.19847024243e-05
-7.89468841503	8.27906894236e-05
-7.89368841503	8.35952841721e-05
-7.89268841503	8.43983869456e-05
-7.89168841503	8.51998980197e-05
-7.89068841503	8.599971767e-05
-7.88968841503	8.67977461722e-05
-7.88868841503	8.7593883802e-05
-7.88768841503	8.83880308349e-05
-7.88668841503	8.91800875467e-05
-7.88568841503	8.99699542129e-05
-7.88468841503	9.07575311092e-05
-7.88368841503	9.15427185113e-05
-7.88268841503	9.23254166948e-05
-7.88168841503	9.31055259354e-05
-7.88068841503	9.38829465086e-05
-7.87968841503	9.46575786902e-05
-7.87868841503	9.54293227558e-05
-7.87768841503	9.6198078981e-05
-7.87668841503	9.69637476415e-05
-7.87568841503	9.77262290129e-05
-7.87468841503	9.84854233709e-05
-7.87368841503	9.92412309911e-05
-7.87268841503	9.99935521492e-05
-7.87168841503	0.000100742287121
-7.87068841503	0.00010148734541
-7.86968841503	0.000102228728657
-7.86868841503	0.000102966491463
-7.86768841503	0.00010370068906
-7.86668841503	0.000104431376683
-7.86568841503	0.000105158609563
-7.86468841503	0.000105882442935
-7.86368841503	0.000106602932031
-7.86268841503	0.000107320132084
-7.86168841503	0.000108034098329
-7.86068841503	0.000108744885997
-7.85968841503	0.000109452550322
-7.85868841503	0.000110157146538
-7.85768841503	0.000110858729877
-7.85668841503	0.000111557355573
-7.85568841503	0.000112253078858
-7.85468841503	0.000112945954966
-7.85368841503	0.00011363603913
-7.85268841503	0.000114323386584
-7.85168841503	0.00011500805256
-7.85068841503	0.000115690092292
-7.84968841503	0.000116369561012
-7.84868841503	0.000117046513954
-7.84768841503	0.000117721006351
-7.84668841503	0.000118393093437
-7.84568841503	0.000119062830444
-7.84468841503	0.000119730272605
-7.84368841503	0.000120395475154
-7.84268841503	0.000121058493325
-7.84168841503	0.000121719382349
-7.84068841503	0.00012237819746
-7.83968841503	0.000123034993892
-7.83868841503	0.000123689826878
-7.83768841503	0.00012434275165
-7.83668841503	0.000124993823442
-7.83568841503	0.000125643097487
-7.83468841503	0.000126290629018
-7.83368841503	0.000126936473269
-7.83268841503	0.000127580685473
-7.83168841503	0.000128223320862
-7.83068841503	0.00012886443467
-7.82968841503	0.00012950408213
-7.82868841503	0.000130142318475
-7.82768841503	0.000130779198939
-7.82668841503	0.000131414778754
-7.82568841503	0.000132049113154
-7.82468841503	0.000132682257372
-7.82368841503	0.000133314266641
-7.82268841503	0.000133945196194
-7.82168841503	0.000134575101265
-7.82068841503	0.000135204037086
-7.81968841503	0.000135832058891
-7.81868841503	0.000136459221913
-7.81768841503	0.000137085581385
-7.81668841503	0.00013771119254
-7.81568841503	0.000138336110612
-7.81468841503	0.000138960390833
-7.81368841503	0.000139584088437
-7.81268841503	0.000140207258657
-7.81168841503	0.000140829956725
-7.81068841503	0.000141452237876
-7.80968841503	0.000142074157343
-7.80868841503	0.000142695770358
-7.80768841503	0.000143317132155
-7.80668841503	0.000143938297966
-7.80568841503	0.000144559323026
-7.80468841503	0.000145180262567
-7.80368841503	0.000145801171822
-7.80268841503	0.000146422106025
-7.80168841503	0.000147043120409
-7.80068841503	0.000147664270207
-7.79968841503	0.000148285610651
-7.79868841503	0.000148907196976
-7.79768841503	0.000149529084414
-7.79668841503	0.000150151328199
-7.79568841503	0.000150773983564
-7.79468841503	0.000151397105741
-7.79368841503	0.000152020749965
-7.79268841503	0.000152644971467
-7.79168841503	0.000153269825483
-7.79068841503	0.000153895367243
-7.78968841503	0.000154521651983
-7.78868841503	0.000155148734934
-7.78768841503	0.00015577667133
-7.78668841503	0.000156405516405
-7.78568841503	0.000157035325391
-7.78468841503	0.000157666153522
-7.78368841503	0.00015829805603
-7.78268841503	0.000158931088149
-7.78168841503	0.000159565305112
-7.78068841503	0.000160200762153
-7.77968841503	0.000160837514504
-7.77868841503	0.000161475617398
-7.77768841503	0.000162115126069
-7.77668841503	0.000162756095751
-7.77568841503	0.000163398581675
-7.77468841503	0.000164042639075
-7.77368841503	0.000164688323185
-7.77268841503	0.000165335689237
-7.77168841503	0.000165984792465
-7.77068841503	0.000166635688102
-7.76968841503	0.000167288431381
-7.76868841503	0.000167943077535
-7.76768841503	0.000168599681798
-7.76668841503	0.000169258299402
-7.76568841503	0.000169918985581
-7.76468841503	0.000170581795568
-7.76368841503	0.000171246784596
-7.76268841503	0.000171914007898
-7.76168841503	0.000172583520707
-7.76068841503	0.000173255378257
-7.75968841503	0.000173929635781
-7.75868841503	0.000174606348512
-7.75768841503	0.000175285571682
-7.75668841503	0.000175967360526
-7.75568841503	0.000176651770276
-7.75468841503	0.000177338856166
-7.75368841503	0.000178028673429
-7.75268841503	0.000178721277297
-7.75168841503	0.000179416723005
-7.75068841503	0.000180115065785
-7.74968841503	0.00018081636087
-7.74868841503	0.000181520663493
-7.74768841503	0.000182228028889
-7.74668841503	0.000182938512289
-7.74568841503	0.000183652168927
-7.74468841503	0.000184369054037
-7.74368841503	0.000185089222851
-7.74268841503	0.000185812730603
-7.74168841503	0.000186539632525
-7.74068841503	0.000187269983851
-7.73968841503	0.000188003839814
-7.73868841503	0.000188741255647
-7.73768841503	0.000189482286584
-7.73668841503	0.000190226987858
-7.73568841503	0.000190975414701
-7.73468841503	0.000191727622347
-7.73368841503	0.000192483666029
-7.73268841503	0.00019324360098
-7.73168841503	0.000194007482433
-7.73068841503	0.000194775365623
-7.72968841503	0.00019554730578
-7.72868841503	0.00019632335814
-7.72768841503	0.000197103577935
-7.72668841503	0.000197888020398
-7.72568841503	0.000198676740762
-7.72468841503	0.000199469794261
-7.72368841503	0.000200267236128
-7.72268841503	0.000201069121596
-7.72168841503	0.000201875505897
-7.72068841503	0.000202686444266
-7.71968841503	0.000203501991935
-7.71868841503	0.000204322204138
-7.71768841503	0.000205147136107
-7.71668841503	0.000205976843077
-7.71568841503	0.000206811380279
-7.71468841503	0.000207650801786
-7.71368841503	0.000208495127729
-7.71268841503	0.000209344339723
-7.71168841503	0.000210198417301
-7.71068841503	0.000211057339996
-7.70968841503	0.000211921087342
-7.70868841503	0.00021278963887
-7.70768841503	0.000213662974115
-7.70668841503	0.000214541072609
-7.70568841503	0.000215423913887
-7.70468841503	0.000216311477479
-7.70368841503	0.000217203742921
-7.70268841503	0.000218100689745
-7.70168841503	0.000219002297484
-7.70068841503	0.000219908545671
-7.69968841503	0.00022081941384
-7.69868841503	0.000221734881523
-7.69768841503	0.000222654928254
-7.69668841503	0.000223579533566
-7.69568841503	0.000224508676991
-7.69468841503	0.000225442338064
-7.69368841503	0.000226380496316
-7.69268841503	0.000227323131282
-7.69168841503	0.000228270222494
-7.69068841503	0.000229221749486
-7.68968841503	0.00023017769179
-7.68868841503	0.000231138028941
-7.68768841503	0.00023210274047
-7.68668841503	0.000233071805911
-7.68568841503	0.000234045204797
-7.68468841503	0.000235022916661
-7.68368841503	0.000236004921037
-7.68268841503	0.000236991197457
-7.68168841503	0.000237981725455
-7.68068841503	0.000238976484563
-7.67968841503	0.000239975454316
-7.67868841503	0.000240978614245
-7.67768841503	0.000241985943885
-7.67668841503	0.000242997422767
-7.67568841503	0.000244013030426
-7.67468841503	0.000245032746395
-7.67368841503	0.000246056550206
-7.67268841503	0.000247084421393
-7.67168841503	0.000248116339488
-7.67068841503	0.000249152284026
-7.66968841503	0.000250192234539
-7.66868841503	0.000251236170559
-7.66768841503	0.000252284071622
-7.66668841503	0.000253335917258
-7.66568841503	0.000254391687002
-7.66468841503	0.000255451360387
-7.66368841503	0.000256514916946
-7.66268841503	0.000257582336212
-7.66168841503	0.000258653597717
-7.66068841503	0.000259728680996
-7.65968841503	0.000260807565581
-7.65868841503	0.000261890231006
-7.65768841503	0.000262976656803
-7.65668841503	0.000264066822506
-7.65568841503	0.000265160707648
-7.65468841503	0.000266258291761
-7.65368841503	0.00026735955438
-7.65268841503	0.000268464475037
-7.65168841503	0.000269573033265
-7.65068841503	0.000270685208597
-7.64968841503	0.000271800980567
-7.64868841503	0.000272920328708
-7.64768841503	0.000274043232552
-7.64668841503	0.000275169671634
-7.64568841503	0.000276299625485
-7.64468841503	0.000277433073639
-7.64368841503	0.00027856999563
-7.64268841503	0.00027971037099
-7.64168841503	0.000280854179253
-7.64068841503	0.000282001399951
-7.63968841503	0.000283152012618
-7.63868841503	0.000284305996787
-7.63768841503	0.000285463331991
-7.63668841503	0.000286623997763
-7.63568841503	0.000287787973637
-7.63468841503	0.000288955239145
-7.63368841503	0.00029012577382
-7.63268841503	0.000291299557196
-7.63168841503	0.000292476568805
-7.63068841503	0.000293656788182
-7.62968841503	0.000294840194858
-7.62868841503	0.000296026768367
-7.62768841503	0.000297216488243
-7.62668841503	0.000298409334018
-7.62568841503	0.000299605285226
-7.62468841503	0.000300804321399
-7.62368841503	0.000302006422071
-7.62268841503	0.000303211566775
-7.62168841503	0.000304419735044
-7.62068841503	0.00030563090641
-7.61968841503	0.000306845060408
-7.61868841503	0.000308062176571
-7.61768841503	0.000309282234431
-7.61668841503	0.000310505213521
-7.61568841503	0.000311731093375
-7.61468841503	0.000312959853526
-7.61368841503	0.000314191473507
-7.61268841503	0.000315425932851
-7.61168841503	0.000316663211091
-7.61068841503	0.00031790328776
-7.60968841503	0.000319146142392
-7.60868841503	0.00032039175452
-7.60768841503	0.000321640103676
-7.60668841503	0.000322891169394
-7.60568841503	0.000324144931207
-7.60468841503	0.000325401368648
-7.60368841503	0.00032666046125
-7.60268841503	0.000327922188546
-7.60168841503	0.00032918653007
-7.60068841503	0.000330453465354
-7.59968841503	0.000331722973932
-7.59868841503	0.000332995035337
-7.59768841503	0.000334269629102
-7.59668841503	0.00033554673476
-7.59568841503	0.000336826331844
-7.59468841503	0.000338108399887
-7.59368841503	0.000339392918423
-7.59268841503	0.000340679866984
-7.59168841503	0.000341969225104
-7.59068841503	0.000343260972315
-7.58968841503	0.000344555087847
-7.58868841503	0.000345851541737
-7.58768841503	0.000347150293411
-7.58668841503	0.000348451301705
-7.58568841503	0.000349754525458
-7.58468841503	0.000351059923507
-7.58368841503	0.000352367454689
-7.58268841503	0.00035367707784
-7.58168841503	0.000354988751799
-7.58068841503	0.000356302435403
-7.57968841503	0.000357618087488
-7.57868841503	0.000358935666892
-7.57768841503	0.000360255132453
-7.57668841503	0.000361576443007
-7.57568841503	0.000362899557392
-7.57468841503	0.000364224434444
-7.57368841503	0.000365551033002
-7.57268841503	0.000366879311903
-7.57168841503	0.000368209229983
-7.57068841503	0.000369540746079
-7.56968841503	0.00037087381903
-7.56868841503	0.000372208407673
-7.56768841503	0.000373544470844
-7.56668841503	0.00037488196738
-7.56568841503	0.00037622085612
-7.56468841503	0.0003775610959
-7.56368841503	0.000378902645558
-7.56268841503	0.00038024546393
-7.56168841503	0.000381589509855
-7.56068841503	0.000382934742169
-7.55968841503	0.000384281119709
-7.55868841503	0.000385628601312
-7.55768841503	0.000386977145817
-7.55668841503	0.00038832671206
-7.55568841503	0.000389677258878
-7.55468841503	0.000391028745109
-7.55368841503	0.00039238112959
-7.55268841503	0.000393734371158
-7.55168841503	0.00039508842865
-7.55068841503	0.000396443260904
-7.54968841503	0.000397798826756
-7.54868841503	0.000399155085045
-7.54768841503	0.000400511994606
-7.54668841503	0.000401869514279
-7.54568841503	0.000403227602899
-7.54468841503	0.000404586219304
-7.54368841503	0.000405945322331
-7.54268841503	0.000407304870818
-7.54168841503	0.000408664823601
-7.54068841503	0.000410025139518
-7.53968841503	0.000411385777406
-7.53868841503	0.000412746696103
-7.53768841503	0.000414107854445
-7.53668841503	0.00041546921127
-7.53568841503	0.000416830725415
-7.53468841503	0.000418192355718
-7.53368841503	0.000419554061015
-7.53268841503	0.000420915800144
-7.53168841503	0.000422277531941
-7.53068841503	0.000423639215245
-7.52968841503	0.000425000808893
-7.52868841503	0.000426362271721
-7.52768841503	0.000427723562567
-7.52668841503	0.000429084640268
-7.52568841503	0.000430445463662
-7.52468841503	0.000431805991585
-7.52368841503	0.000433166182875
-7.52268841503	0.00043452599637
-7.52168841503	0.000435885390905
-7.52068841503	0.000437244325319
-7.51968841503	0.000438602758449
-7.51868841503	0.000439960649132
-7.51768841503	0.000441317956206
-7.51668841503	0.000442674638506
-7.51568841503	0.000444030654872
-7.51468841503	0.000445385964139
-7.51368841503	0.000446740525146
-7.51268841503	0.000448094296729
-7.51168841503	0.000449447237726
-7.51068841503	0.000450799306974
-7.50968841503	0.000452150463309
-7.50868841503	0.000453500665571
-7.50768841503	0.000454849872594
-7.50668841503	0.000456198043218
-7.50568841503	0.000457545136279
-7.50468841503	0.000458891110614
-7.50368841503	0.00046023592506
-7.50268841503	0.000461579538456
-7.50168841503	0.000462921909637
-7.50068841503	0.000464262997441
-7.49968841503	0.000465602760706
-7.49868841503	0.000466941158269
-7.49768841503	0.000468278148967
-7.49668841503	0.000469613691637
-7.49568841503	0.000470947745116
-7.49468841503	0.000472280268242
-7.49368841503	0.000473611219852
-7.49268841503	0.000474940558783
-7.49168841503	0.000476268243872
-7.49068841503	0.000477594233957
-7.48968841503	0.000478918487874
-7.48868841503	0.000480240964462
-7.48768841503	0.000481561622557
-7.48668841503	0.000482880420996
-7.48568841503	0.000484197318617
-7.48468841503	0.000485512274257
-7.48368841503	0.000486825246754
-7.48268841503	0.000488136194944
-7.48168841503	0.000489445077664
-7.48068841503	0.000490751853752
-7.47968841503	0.000492056482046
-7.47868841503	0.000493358921382
-7.47768841503	0.000494659130597
-7.47668841503	0.00049595706853
-7.47568841503	0.000497252694016
-7.47468841503	0.000498545965894
-7.47368841503	0.000499836843
-7.47268841503	0.000501125284172
-7.47168841503	0.000502411248247
-7.47068841503	0.000503694694063
-7.46968841503	0.000504975580456
-7.46868841503	0.000506253866263
-7.46768841503	0.000507529510323
-7.46668841503	0.000508802471471
-7.46568841503	0.000510072708546
-7.46468841503	0.000511340181852
-7.46368841503	0.000512604897576
-7.46268841503	0.000513866915772
-7.46168841503	0.000515126299565
-7.46068841503	0.000516383112081
-7.45968841503	0.000517637416448
-7.45868841503	0.000518889275792
-7.45768841503	0.00052013875324
-7.45668841503	0.000521385911918
-7.45568841503	0.000522630814953
-7.45468841503	0.00052387352547
-7.45368841503	0.000525114106598
-7.45268841503	0.000526352621462
-7.45168841503	0.000527589133189
-7.45068841503	0.000528823704906
-7.44968841503	0.000530056399739
-7.44868841503	0.000531287280814
-7.44768841503	0.000532516411259
-7.44668841503	0.000533743854199
-7.44568841503	0.000534969672762
-7.44468841503	0.000536193930074
-7.44368841503	0.000537416689261
-7.44268841503	0.000538638013451
-7.44168841503	0.000539857965769
-7.44068841503	0.000541076609343
-7.43968841503	0.000542294007298
-7.43868841503	0.000543510222761
-7.43768841503	0.00054472531886
-7.43668841503	0.00054593935872
-7.43568841503	0.000547152405468
-7.43468841503	0.000548364522231
-7.43368841503	0.000549575772135
-7.43268841503	0.000550786218306
-7.43168841503	0.000551995923872
-7.43068841503	0.000553204951959
-7.42968841503	0.000554413365694
-7.42868841503	0.000555621228203
-7.42768841503	0.000556828602612
-7.42668841503	0.000558035552048
-7.42568841503	0.000559242139638
-7.42468841503	0.000560448428508
-7.42368841503	0.000561654481786
-7.42268841503	0.000562860362597
-7.42168841503	0.000564066134067
-7.42068841503	0.000565271859325
-7.41968841503	0.000566477601495
-7.41868841503	0.000567683423706
-7.41768841503	0.000568889389082
-7.41668841503	0.000570095560752
-7.41568841503	0.00057130200184
-7.41468841503	0.000572508775475
-7.41368841503	0.000573715944783
-7.41268841503	0.000574923572889
-7.41168841503	0.000576131722922
-7.41068841503	0.000577340458006
-7.40968841503	0.00057854984127
-7.40868841503	0.000579759935838
-7.40768841503	0.000580970804839
-7.40668841503	0.000582182511399
-7.40568841503	0.000583395118643
-7.40468841503	0.000584608689699
-7.40368841503	0.000585823287694
-7.40268841503	0.000587038975753
-7.40168841503	0.000588255817004
-7.40068841503	0.000589473874572
-7.39968841503	0.000590693211585
-7.39868841503	0.000591913891169
-7.39768841503	0.000593135976451
-7.39668841503	0.000594359530557
-7.39568841503	0.000595584616614
-7.39468841503	0.000596811297748
-7.39368841503	0.000598039637087
-7.39268841503	0.000599269697755
-7.39168841503	0.000600501542881
-7.39068841503	0.00060173523559
-7.38968841503	0.00060297083901
-7.38868841503	0.000604208416266
-7.38768841503	0.000605448030486
-7.38668841503	0.000606689744795
-7.38568841503	0.000607933622322
-7.38468841503	0.000609179726191
-7.38368841503	0.000610428119529
-7.38268841503	0.000611678865464
-7.38168841503	0.000612932027122
-7.38068841503	0.000614187667629
-7.37968841503	0.000615445850112
-7.37868841503	0.000616706637697
-7.37768841503	0.000617970093511
-7.37668841503	0.000619236280681
-7.37568841503	0.000620505262333
-7.37468841503	0.000621777101594
-7.37368841503	0.00062305186159
-7.37268841503	0.000624329605448
-7.37168841503	0.000625610396295
-7.37068841503	0.000626894297256
-7.36968841503	0.000628181371459
-7.36868841503	0.00062947168203
-7.36768841503	0.000630765292096
-7.36668841503	0.000632062264783
-7.36568841503	0.000633362663218
-7.36468841503	0.000634666550527
-7.36368841503	0.000635973989837
-7.36268841503	0.000637285044275
-7.36168841503	0.000638599776967
-7.36068841503	0.000639918251039
-7.35968841503	0.000641240529619
-7.35868841503	0.000642566675833
-7.35768841503	0.000643896752807
-7.35668841503	0.000645230823668
-7.35568841503	0.000646568951542
-7.35468841503	0.000647911199557
-7.35368841503	0.000649257630838
-7.35268841503	0.000650608308513
-7.35168841503	0.000651963295707
-7.35068841503	0.000653322655547
-7.34968841503	0.000654686451161
-7.34868841503	0.000656054745674
-7.34768841503	0.000657427602213
-7.34668841503	0.000658805083905
-7.34568841503	0.000660187253876
-7.34468841503	0.000661574175252
-7.34368841503	0.000662965911161
-7.34268841503	0.000664362524729
-7.34168841503	0.000665764079082
-7.34068841503	0.000667170637348
-7.33968841503	0.000668582262652
-7.33868841503	0.000669999018121
-7.33768841503	0.000671420966882
-7.33668841503	0.000672848172061
-7.33568841503	0.000674280696785
-7.33468841503	0.000675718604181
-7.33368841503	0.000677161957374
-7.33268841503	0.000678610819492
-7.33168841503	0.000680065253662
-7.33068841503	0.000681525323009
-7.32968841503	0.00068299109066
-7.32868841503	0.000684462619742
-7.32768841503	0.000685939973382
-7.32668841503	0.000687423214705
-7.32568841503	0.00068891240684
-7.32468841503	0.000690407612911
-7.32368841503	0.000691908896046
-7.32268841503	0.000693416319371
-7.32168841503	0.000694929946013
-7.32068841503	0.000696449839098
-7.31968841503	0.000697976061754
-7.31868841503	0.000699508677106
-7.31768841503	0.000701047748281
-7.31668841503	0.000702593338405
-7.31568841503	0.000704145510606
-7.31468841503	0.00070570432801
-7.31368841503	0.000707269853743
-7.31268841503	0.000708842150932
-7.31168841503	0.000710421282704
-7.31068841503	0.000712007312185
-7.30968841503	0.000713600302501
-7.30868841503	0.000715200316634
-7.30768841503	0.000716807377392
-7.30668841503	0.000718421412908
-7.30568841503	0.000720042337686
-7.30468841503	0.000721670066228
-7.30368841503	0.000723304513036
-7.30268841503	0.000724945592614
-7.30168841503	0.000726593219464
-7.30068841503	0.000728247308089
-7.29968841503	0.000729907772991
-7.29868841503	0.000731574528674
-7.29768841503	0.00073324748964
-7.29668841503	0.000734926570391
-7.29568841503	0.000736611685431
-7.29468841503	0.000738302749262
-7.29368841503	0.000739999676387
-7.29268841503	0.000741702381309
-7.29168841503	0.00074341077853
-7.29068841503	0.000745124782553
-7.28968841503	0.00074684430788
-7.28868841503	0.000748569269015
-7.28768841503	0.000750299580461
-7.28668841503	0.000752035156719
-7.28568841503	0.000753775912293
-7.28468841503	0.000755521761685
-7.28368841503	0.000757272619398
-7.28268841503	0.000759028399935
-7.28168841503	0.000760789017798
-7.28068841503	0.00076255438749
-7.27968841503	0.000764324423515
-7.27868841503	0.000766099040374
-7.27768841503	0.00076787815257
-7.27668841503	0.000769661674607
-7.27568841503	0.000771449520986
-7.27468841503	0.00077324160621
-7.27368841503	0.000775037844783
-7.27268841503	0.000776838151207
-7.27168841503	0.000778642439984
-7.27068841503	0.000780450625618
-7.26968841503	0.000782262622611
-7.26868841503	0.000784078345466
-7.26768841503	0.000785897708685
-7.26668841503	0.000787720626771
-7.26568841503	0.000789547014227
-7.26468841503	0.000791376785556
-7.26368841503	0.00079320985526
-7.26268841503	0.000795046137843
-7.26168841503	0.000796885547806
-7.26068841503	0.000798727999652
-7.25968841503	0.000800573407885
-7.25868841503	0.000802421687007
-7.25768841503	0.00080427275152
-7.25668841503	0.000806126515928
-7.25568841503	0.000807982894733
-7.25468841503	0.000809841802438
-7.25368841503	0.000811703153545
-7.25268841503	0.000813566862558
-7.25168841503	0.000815432843978
-7.25068841503	0.000817301012309
-7.24968841503	0.000819171282054
-7.24868841503	0.000821043567714
-7.24768841503	0.000822917783794
-7.24668841503	0.000824793844795
-7.24568841503	0.00082667166522
-7.24468841503	0.000828551159572
-7.24368841503	0.000830432242354
-7.24268841503	0.000832314828068
-7.24168841503	0.000834198831218
-7.24068841503	0.000836084166305
-7.23968841503	0.000837970747833
-7.23868841503	0.000839858490304
-7.23768841503	0.000841747308221
-7.23668841503	0.000843637116087
-7.23568841503	0.000845527828404
-7.23468841503	0.000847419359675
-7.23368841503	0.000849311624404
-7.23268841503	0.000851204537091
-7.23168841503	0.000853098012241
-7.23068841503	0.000854991964356
-7.22968841503	0.000856886307939
-7.22868841503	0.000858780957492
-7.22768841503	0.000860675827519
-7.22668841503	0.000862570832521
-7.22568841503	0.000864465887002
-7.22468841503	0.000866360905464
-7.22368841503	0.00086825580241
-7.22268841503	0.000870150492343
-7.22168841503	0.000872044889765
-7.22068841503	0.000873938909179
-7.21968841503	0.000875832465089
-7.21868841503	0.000877725471996
-7.21768841503	0.000879617844403
-7.21668841503	0.000881509496813
-7.21568841503	0.000883400343729
-7.21468841503	0.000885290299653
-7.21368841503	0.000887179279089
-7.21268841503	0.000889067196539
-7.21168841503	0.000890953966505
-7.21068841503	0.00089283950349
-7.20968841503	0.000894723721998
-7.20868841503	0.00089660653653
-7.20768841503	0.00089848786159
-7.20668841503	0.00090036761168
-7.20568841503	0.000902245701303
-7.20468841503	0.000904122044961
-7.20368841503	0.000905996557158
-7.20268841503	0.000907869152396
-7.20168841503	0.000909739745177
-7.20068841503	0.000911608250005
-7.19968841503	0.000913474581383
-7.19868841503	0.000915338653812
-7.19768841503	0.000917200381796
-7.19668841503	0.000919059679837
-7.19568841503	0.000920916462438
-7.19468841503	0.000922770644103
-7.19368841503	0.000924622139332
-7.19268841503	0.00092647086263
-7.19168841503	0.000928316728499
-7.19068841503	0.000930159651441
-7.18968841503	0.00093199954596
-7.18868841503	0.000933836326558
-7.18768841503	0.000935669907737
-7.18668841503	0.000937500204002
-7.18568841503	0.000939327129853
-7.18468841503	0.000941150599794
-7.18368841503	0.000942970528425
-7.18268841503	0.000944786859513
-7.18168841503	0.000946599606843
-7.18068841503	0.000948408794488
-7.17968841503	0.000950214446519
-7.17868841503	0.00095201658701
-7.17768841503	0.000953815240033
-7.17668841503	0.00095561042966
-7.17568841503	0.000957402179964
-7.17468841503	0.000959190515017
-7.17368841503	0.000960975458891
-7.17268841503	0.00096275703566
-7.17168841503	0.000964535269396
-7.17068841503	0.00096631018417
-7.16968841503	0.000968081804057
-7.16868841503	0.000969850153127
-7.16768841503	0.000971615255454
-7.16668841503	0.00097337713511
-7.16568841503	0.000975135816168
-7.16468841503	0.000976891322699
-7.16368841503	0.000978643678777
-7.16268841503	0.000980392908474
-7.16168841503	0.000982139035862
-7.16068841503	0.000983882085015
-7.15968841503	0.000985622080003
-7.15868841503	0.000987359044901
-7.15768841503	0.00098909300378
-7.15668841503	0.000990823980712
-7.15568841503	0.000992551999771
-7.15468841503	0.000994277085028
-7.15368841503	0.000995999260557
-7.15268841503	0.00099771855043
-7.15168841503	0.000999434978718
-7.15068841503	0.0010011485695
-7.14968841503	0.00100285934683
-7.14868841503	0.00100456733481
-7.14768841503	0.00100627255748
-7.14668841503	0.00100797503894
-7.14568841503	0.00100967480325
-7.14468841503	0.00101137187448
-7.14368841503	0.00101306627671
-7.14268841503	0.001014758034
-7.14168841503	0.00101644717044
-7.14068841503	0.00101813371009
-7.13968841503	0.00101981767702
-7.13868841503	0.00102149909532
-7.13768841503	0.00102317798904
-7.13668841503	0.00102485438227
-7.13568841503	0.00102652829907
-7.13468841503	0.00102819976353
-7.13368841503	0.0010298687997
-7.13268841503	0.00103153543166
-7.13168841503	0.0010331996835
-7.13068841503	0.00103486157927
-7.12968841503	0.00103652114305
-7.12868841503	0.00103817839891
-7.12768841503	0.00103983337093
-7.12668841503	0.00104148608318
-7.12568841503	0.00104313655972
-7.12468841503	0.00104478482464
-7.12368841503	0.00104643090201
-7.12268841503	0.00104807481589
-7.12168841503	0.00104971659037
-7.12068841503	0.00105135624951
-7.11968841503	0.00105299381738
-7.11868841503	0.00105462931806
-7.11768841503	0.00105626277562
-7.11668841503	0.00105789421413
-7.11568841503	0.00105952365767
-7.11468841503	0.00106115113031
-7.11368841503	0.00106277665611
-7.11268841503	0.00106440025916
-7.11168841503	0.00106602196353
-7.11068841503	0.00106764179328
-7.10968841503	0.00106925977249
-7.10868841503	0.00107087592524
-7.10768841503	0.00107249027559
-7.10668841503	0.00107410284762
-7.10568841503	0.00107571366539
-7.10468841503	0.00107732275299
-7.10368841503	0.00107893013449
-7.10268841503	0.00108053583395
-7.10168841503	0.00108213987545
-7.10068841503	0.00108374228307
-7.09968841503	0.00108534308087
-7.09868841503	0.00108694229292
-7.09768841503	0.00108853994331
-7.09668841503	0.0010901360561
-7.09568841503	0.00109173065536
-7.09468841503	0.00109332376517
-7.09368841503	0.0010949154096
-7.09268841503	0.00109650561273
-7.09168841503	0.00109809439861
-7.09068841503	0.00109968179134
-7.08968841503	0.00110126781497
-7.08868841503	0.00110285249359
-7.08768841503	0.00110443585126
-7.08668841503	0.00110601791206
-7.08568841503	0.00110759870005
-7.08468841503	0.00110917823932
-7.08368841503	0.00111075655394
-7.08268841503	0.00111233366797
-7.08168841503	0.00111390960549
-7.08068841503	0.00111548439057
-7.07968841503	0.00111705804728
-7.07868841503	0.00111863059971
-7.07768841503	0.00112020207191
-7.07668841503	0.00112177248796
-7.07568841503	0.00112334187194
-7.07468841503	0.00112491024792
-7.07368841503	0.00112647763996
-7.07268841503	0.00112804407215
-7.07168841503	0.00112960956855
-7.07068841503	0.00113117415323
-7.06968841503	0.00113273785028
-7.06868841503	0.00113430068376
-7.06768841503	0.00113586267774
-7.06668841503	0.0011374238563
-7.06568841503	0.0011389842435
-7.06468841503	0.00114054386343
-7.06368841503	0.00114210274015
-7.06268841503	0.00114366089774
-7.06168841503	0.00114521836027
-7.06068841503	0.00114677515181
-7.05968841503	0.00114833129643
-7.05868841503	0.00114988681822
-7.05768841503	0.00115144174424
-7.05668841503	0.00115299610885
-7.05568841503	0.00115454994752
-7.05468841503	0.00115610329569
-7.05368841503	0.00115765618882
-7.05268841503	0.00115920866238
-7.05168841503	0.00116076075181
-7.05068841503	0.00116231249258
-7.04968841503	0.00116386392013
-7.04868841503	0.00116541506994
-7.04768841503	0.00116696597745
-7.04668841503	0.00116851667812
-7.04568841503	0.00117006720741
-7.04468841503	0.00117161760077
-7.04368841503	0.00117316789367
-7.04268841503	0.00117471812155
-7.04168841503	0.00117626831988
-7.04068841503	0.00117781852411
-7.03968841503	0.00117936876969
-7.03868841503	0.0011809190921
-7.03768841503	0.00118246952677
-7.03668841503	0.00118402010917
-7.03568841503	0.00118557087476
-7.03468841503	0.00118712185899
-7.03368841503	0.00118867309732
-7.03268841503	0.0011902246252
-7.03168841503	0.0011917764781
-7.03068841503	0.00119332869146
-7.02968841503	0.00119488130075
-7.02868841503	0.00119643434143
-7.02768841503	0.00119798784894
-7.02668841503	0.00119954185874
-7.02568841503	0.0012010964063
-7.02468841503	0.00120265152707
-7.02368841503	0.00120420725651
-7.02268841503	0.00120576363006
-7.02168841503	0.0012073206832
-7.02068841503	0.00120887845138
-7.01968841503	0.00121043697004
-7.01868841503	0.00121199627466
-7.01768841503	0.00121355640068
-7.01668841503	0.00121511738357
-7.01568841503	0.00121667925877
-7.01468841503	0.00121824206175
-7.01368841503	0.00121980582797
-7.01268841503	0.00122137059287
-7.01168841503	0.00122293639192
-7.01068841503	0.00122450326058
-7.00968841503	0.0012260712343
-7.00868841503	0.00122764034853
-7.00768841503	0.00122921063873
-7.00668841503	0.00123078214037
-7.00568841503	0.0012323548889
-7.00468841503	0.00123392891976
-7.00368841503	0.00123550426843
-7.00268841503	0.00123708097036
-7.00168841503	0.001238659061
-7.00068841503	0.00124023857581
-6.99968841503	0.00124181955025
-6.99868841503	0.00124340201977
-6.99768841503	0.00124498601984
-6.99668841503	0.0012465715859
-6.99568841503	0.00124815875341
-6.99468841503	0.00124974755784
-6.99368841503	0.00125133803464
-6.99268841503	0.00125293021926
-6.99168841503	0.00125452414716
-6.99068841503	0.0012561198538
-6.98968841503	0.00125771737464
-6.98868841503	0.00125931674512
-6.98768841503	0.00126091800072
-6.98668841503	0.00126252117688
-6.98568841503	0.00126412630906
-6.98468841503	0.00126573343272
-6.98368841503	0.00126734258332
-6.98268841503	0.0012689537963
-6.98168841503	0.00127056710714
-6.98068841503	0.00127218255128
-6.97968841503	0.00127380016419
-6.97868841503	0.00127541998131
-6.97768841503	0.00127704203811
-6.97668841503	0.00127866637004
-6.97568841503	0.00128029301257
-6.97468841503	0.00128192200113
-6.97368841503	0.0012835533712
-6.97268841503	0.00128518715823
-6.97168841503	0.00128682339768
-6.97068841503	0.001288462125
-6.96968841503	0.00129010337564
-6.96868841503	0.00129174718508
-6.96768841503	0.00129339358875
-6.96668841503	0.00129504262213
-6.96568841503	0.00129669432067
-6.96468841503	0.00129834871981
-6.96368841503	0.00130000585503
-6.96268841503	0.00130166576177
-6.96168841503	0.0013033284755
-6.96068841503	0.00130499403167
-6.95968841503	0.00130666246573
-6.95868841503	0.00130833381315
-6.95768841503	0.00131000810938
-6.95668841503	0.00131168538988
-6.95568841503	0.0013133656901
-6.95468841503	0.0013150490455
-6.95368841503	0.00131673549153
-6.95268841503	0.00131842506366
-6.95168841503	0.00132011779735
-6.95068841503	0.00132181372804
-6.94968841503	0.00132351289119
-6.94868841503	0.00132521532227
-6.94768841503	0.00132692105672
-6.94668841503	0.00132863013001
-6.94568841503	0.00133034257759
-6.94468841503	0.00133205843491
-6.94368841503	0.00133377773745
-6.94268841503	0.00133550052064
-6.94168841503	0.00133722681995
-6.94068841503	0.00133895667084
-6.93968841503	0.00134069010875
-6.93868841503	0.00134242716916
-6.93768841503	0.00134416788751
-6.93668841503	0.00134591229926
-6.93568841503	0.00134766043988
-6.93468841503	0.0013494123448
-6.93368841503	0.0013511680495
-6.93268841503	0.00135292758943
-6.93168841503	0.00135469100004
-6.93068841503	0.0013564583168
-6.92968841503	0.00135822957515
-6.92868841503	0.00136000481056
-6.92768841503	0.00136178405849
-6.92668841503	0.00136356735438
-6.92568841503	0.0013653547337
-6.92468841503	0.0013671462319
-6.92368841503	0.00136894188444
-6.92268841503	0.00137074172677
-6.92168841503	0.00137254579436
-6.92068841503	0.00137435412266
-6.91968841503	0.00137616674712
-6.91868841503	0.00137798370321
-6.91768841503	0.00137980502638
-6.91668841503	0.00138163075208
-6.91568841503	0.00138346091578
-6.91468841503	0.00138529555293
-6.91368841503	0.00138713469898
-6.91268841503	0.0013889783894
-6.91168841503	0.00139082665964
-6.91068841503	0.00139267954515
-6.90968841503	0.0013945370814
-6.90868841503	0.00139639930384
-6.90768841503	0.00139826624792
-6.90668841503	0.00140013794911
-6.90568841503	0.00140201444286
-6.90468841503	0.00140389576463
-6.90368841503	0.00140578194987
-6.90268841503	0.00140767303404
-6.90168841503	0.0014095690469
-6.90068841503	0.0014114699882
-6.89968841503	0.00141337584792
-6.89868841503	0.001415286616
-6.89768841503	0.0014172022824
-6.89668841503	0.00141912283707
-6.89568841503	0.00142104826997
-6.89468841503	0.00142297857105
-6.89368841503	0.00142491373027
-6.89268841503	0.00142685373757
-6.89168841503	0.00142879858291
-6.89068841503	0.00143074825625
-6.88968841503	0.00143270274754
-6.88868841503	0.00143466204673
-6.88768841503	0.00143662614377
-6.88668841503	0.00143859502863
-6.88568841503	0.00144056869126
-6.88468841503	0.0014425471216
-6.88368841503	0.00144453030961
-6.88268841503	0.00144651824525
-6.88168841503	0.00144851091847
-6.88068841503	0.00145050831922
-6.87968841503	0.00145251043746
-6.87868841503	0.00145451726314
-6.87768841503	0.00145652878622
-6.87668841503	0.00145854499664
-6.87568841503	0.00146056588437
-6.87468841503	0.00146259143935
-6.87368841503	0.00146462165155
-6.87268841503	0.00146665651091
-6.87168841503	0.00146869600738
-6.87068841503	0.00147074013093
-6.86968841503	0.0014727888715
-6.86868841503	0.00147484221905
-6.86768841503	0.00147690016354
-6.86668841503	0.00147896269491
-6.86568841503	0.00148102980312
-6.86468841503	0.00148310147813
-6.86368841503	0.00148517770989
-6.86268841503	0.00148725848835
-6.86168841503	0.00148934380346
-6.86068841503	0.00149143364518
-6.85968841503	0.00149352800347
-6.85868841503	0.00149562686827
-6.85768841503	0.00149773022955
-6.85668841503	0.00149983807725
-6.85568841503	0.00150195040133
-6.85468841503	0.00150406719174
-6.85368841503	0.00150618843844
-6.85268841503	0.00150831413138
-6.85168841503	0.00151044426051
-6.85068841503	0.00151257881579
-6.84968841503	0.00151471778717
-6.84868841503	0.00151686116461
-6.84768841503	0.00151900893806
-6.84668841503	0.00152116109747
-6.84568841503	0.0015233176328
-6.84468841503	0.00152547853399
-6.84368841503	0.00152764379102
-6.84268841503	0.00152981339382
-6.84168841503	0.00153198733235
-6.84068841503	0.00153416559657
-6.83968841503	0.00153634817643
-6.83868841503	0.00153853506188
-6.83768841503	0.00154072624288
-6.83668841503	0.00154292170938
-6.83568841503	0.00154512145133
-6.83468841503	0.0015473254587
-6.83368841503	0.00154953372142
-6.83268841503	0.00155174622947
-6.83168841503	0.00155396297278
-6.83068841503	0.00155618394132
-6.82968841503	0.00155840912503
-6.82868841503	0.00156063851388
-6.82768841503	0.00156287209781
-6.82668841503	0.00156510986678
-6.82568841503	0.00156735181075
-6.82468841503	0.00156959791966
-6.82368841503	0.00157184818347
-6.82268841503	0.00157410259214
-6.82168841503	0.00157636113561
-6.82068841503	0.00157862380385
-6.81968841503	0.0015808905868
-6.81868841503	0.00158316147443
-6.81768841503	0.00158543645667
-6.81668841503	0.0015877155235
-6.81568841503	0.00158999866485
-6.81468841503	0.00159228587069
-6.81368841503	0.00159457713097
-6.81268841503	0.00159687243564
-6.81168841503	0.00159917177466
-6.81068841503	0.00160147513798
-6.80968841503	0.00160378251555
-6.80868841503	0.00160609389733
-6.80768841503	0.00160840927327
-6.80668841503	0.00161072863333
-6.80568841503	0.00161305196746
-6.80468841503	0.00161537926561
-6.80368841503	0.00161771051773
-6.80268841503	0.00162004571379
-6.80168841503	0.00162238484373
-6.80068841503	0.00162472789751
-6.79968841503	0.00162707486509
-6.79868841503	0.0016294257364
-6.79768841503	0.00163178050142
-6.79668841503	0.00163413915009
-6.79568841503	0.00163650167237
-6.79468841503	0.00163886805821
-6.79368841503	0.00164123829757
-6.79268841503	0.00164361238039
-6.79168841503	0.00164599029664
-6.79068841503	0.00164837203626
-6.78968841503	0.00165075758921
-6.78868841503	0.00165314694545
-6.78768841503	0.00165554009493
-6.78668841503	0.00165793702759
-6.78568841503	0.00166033773341
-6.78468841503	0.00166274220232
-6.78368841503	0.00166515042428
-6.78268841503	0.00166756238925
-6.78168841503	0.00166997808718
-6.78068841503	0.00167239750803
-6.77968841503	0.00167482064175
-6.77868841503	0.00167724747828
-6.77768841503	0.0016796780076
-6.77668841503	0.00168211221476
-6.77568841503	0.00168455005872
-6.77468841503	0.0016869914897
-6.77368841503	0.00168943645791
-6.77268841503	0.00169188491358
-6.77168841503	0.00169433680693
-6.77068841503	0.00169679208817
-6.76968841503	0.00169925070752
-6.76868841503	0.0017017126152
-6.76768841503	0.00170417776143
-6.76668841503	0.00170664609643
-6.76568841503	0.00170911757042
-6.76468841503	0.00171159213362
-6.76368841503	0.00171406973623
-6.76268841503	0.0017165503285
-6.76168841503	0.00171903386062
-6.76068841503	0.00172152028283
-6.75968841503	0.00172400954534
-6.75868841503	0.00172650159837
-6.75768841503	0.00172899639213
-6.75668841503	0.00173149387685
-6.75568841503	0.00173399400275
-6.75468841503	0.00173649672004
-6.75368841503	0.00173900197895
-6.75268841503	0.00174150972968
-6.75168841503	0.00174401992247
-6.75068841503	0.00174653250753
-6.74968841503	0.00174904743507
-6.74868841503	0.00175156465532
-6.74768841503	0.0017540841185
-6.74668841503	0.00175660577482
-6.74568841503	0.00175912957451
-6.74468841503	0.00176165546778
-6.74368841503	0.00176418340484
-6.74268841503	0.00176671333593
-6.74168841503	0.00176924521126
-6.74068841503	0.00177177898104
-6.73968841503	0.0017743145955
-6.73868841503	0.00177685200486
-6.73768841503	0.00177939115933
-6.73668841503	0.00178193200913
-6.73568841503	0.00178447450449
-6.73468841503	0.00178701859561
-6.73368841503	0.00178956423272
-6.73268841503	0.00179211136604
-6.73168841503	0.00179465994579
-6.73068841503	0.00179720992218
-6.72968841503	0.00179976124544
-6.72868841503	0.00180231386578
-6.72768841503	0.00180486773342
-6.72668841503	0.00180742279858
-6.72568841503	0.00180997901148
-6.72468841503	0.00181253632234
-6.72368841503	0.00181509468137
-6.72268841503	0.0018176540388
-6.72168841503	0.00182021434485
-6.72068841503	0.00182277554973
-6.71968841503	0.00182533760366
-6.71868841503	0.00182790045686
-6.71768841503	0.00183046405956
-6.71668841503	0.00183302836196
-6.71568841503	0.00183559331428
-6.71468841503	0.00183815886676
-6.71368841503	0.0018407249696
-6.71268841503	0.00184329157302
-6.71168841503	0.00184585862724
-6.71068841503	0.00184842608249
-6.70968841503	0.00185099388897
-6.70868841503	0.00185356199692
-6.70768841503	0.00185613035654
-6.70668841503	0.00185869891806
-6.70568841503	0.00186126763169
-6.70468841503	0.00186383644766
-6.70368841503	0.00186640531618
-6.70268841503	0.00186897418747
-6.70168841503	0.00187154301176
-6.70068841503	0.00187411173925
-6.69968841503	0.00187668032017
-6.69868841503	0.00187924870474
-6.69768841503	0.00188181684317
-6.69668841503	0.00188438468568
-6.69568841503	0.0018869521825
-6.69468841503	0.00188951928385
-6.69368841503	0.00189208593993
-6.69268841503	0.00189465210097
-6.69168841503	0.00189721771719
-6.69068841503	0.00189978273881
-6.68968841503	0.00190234711604
-6.68868841503	0.00190491079911
-6.68768841503	0.00190747373823
-6.68668841503	0.00191003588363
-6.68568841503	0.00191259718551
-6.68468841503	0.00191515759411
-6.68368841503	0.00191771705963
-6.68268841503	0.0019202755323
-6.68168841503	0.00192283296234
-6.68068841503	0.00192538929996
-6.67968841503	0.00192794449539
-6.67868841503	0.00193049849884
-6.67768841503	0.00193305126053
-6.67668841503	0.00193560273068
-6.67568841503	0.00193815285951
-6.67468841503	0.00194070159724
-6.67368841503	0.00194324889408
-6.67268841503	0.00194579470026
-6.67168841503	0.00194833896599
-6.67068841503	0.0019508816415
-6.66968841503	0.001953422677
-6.66868841503	0.00195596202271
-6.66768841503	0.00195849962885
-6.66668841503	0.00196103544564
-6.66568841503	0.00196356942329
-6.66468841503	0.00196610151203
-6.66368841503	0.00196863166207
-6.66268841503	0.00197115982364
-6.66168841503	0.00197368594695
-6.66068841503	0.00197620998222
-6.65968841503	0.00197873187967
-6.65868841503	0.00198125158952
-6.65768841503	0.00198376906199
-6.65668841503	0.00198628424729
-6.65568841503	0.00198879709565
-6.65468841503	0.00199130755728
[truncated: 13,971 more rows]
