# Supplementary material for: TERIUS: accurate prediction of lncRNA via high-throughput sequencing data representing RNA-binding protein association
Source: BMC Bioinformatics. 2018 Feb 19;19(Suppl 1):41. doi: 10.1186/s12859-018-2013-9 (PMC5836835; doi:10.1186/s12859-018-2013-9)
Supplement: Supplementary file 3 — TERIUS source code. (GZ 19356 kb) [file 12859_2018_2013_MOESM3_ESM.gz › TERIUS.1.0.1/scripts/TERIUS_part2.py]

import argparse, os, sys
import extraModule as exM, Datasets as D

parser = argparse.ArgumentParser()
parser.add_argument('-l', '--cell', help = 'cell line used in RPS')
parser.add_argument('-r', '--refFlat', help = 'input refFlat file')
parser.add_argument('-s', '--srcdir', help = 'scripts directory')
parser.add_argument('-o', '--outdir', help = 'output directory')

parser.add_argument('-e', '--uas_lp', help = 'Prior prob. for lncRNA (used in UAS)')
parser.add_argument('-u', '--uas_up', help = 'Prior prob. for 3UTR fragments (used in UAS)')
parser.add_argument('-t', '--uas_cut', help = 'UAS cutoff, number between 0 and 1')
parser.add_argument('-i', '--id_idx', default='0', help = '0-based column index of transcript/geneID in RPM file, default is 0')
parser.add_argument('-d', '--exp_idx',default='3', help = '0-based column index of expression value in RPM file, default is 3')
parser.add_argument('-f', '--model_pfx', help = 'UAS model file path and prefix')

CLIPg = parser.add_mutually_exclusive_group(required=True)
CLIPg.add_argument('-c', '--clip', help = 'CLIP-seq RPM file')
CLIPg.add_argument('-v', '--clipbam', help = 'CLIP-seq bam nickname as in Datasets.py; run RPM calculation of CLIP-seq')

RNAg = parser.add_mutually_exclusive_group(required=True)
RNAg.add_argument('-a', '--rna', help = 'RNA-seq RPM file')
RNAg.add_argument('-z', '--rnabam', help = 'RNA-seq bam nickname as in Datasets.py; run RPM calcualtion of RNA-seq')

args = parser.parse_args()

if any(x is None for x in [args.clip, args.rna]) : 
	print 'Using user-provided RPM/FPM file; please make sure the specified column index below are correct'
	print 'Column index for transcript/gene IDs: ', args.id_idx
	print 'Column index for RPM/FPM values: ', args.exp_idx
else: pass

if not args.srcdir.endswith('/'): args.srcdir += '/'

# get CLIP-seq RPM files
if args.clip is None: 
	print 'Calculating CLIP-seq RPM for UAS'
	[cbamdir, cbam_nick, cstrandsp, clib, cbamname, cend] = D.Bam(args.clipbam)
	if cend == 'pe' : cexp_mode = 'fpm'
	else: cexp_mode = 'rpm'

	cflag_info = cbamdir + cbamname[:-4] + '_flag_count.data'
	if not os.path.isfile(cflag_info):
		print 'Generating flag_count.data for CLIP-seq bam'
		cflag_comm = 'python ' + args.srcdir + 'flag.py -i ' + cbamdir + cbamname + ' -w '
		cflag_out, cflag_err = exM.run(cflag_comm)
		if len(cflag_err) > 0: print cflag_err;			exit()
		else: pass
	else: pass


	clip_rpm = 'python ' + args.srcdir + 'Expression.py -b ' + args.clipbam + ' -m ' + cexp_mode + ' -r ' + args.refFlat + ' -v gene ' 
	clip_out, clip_err = exM.run(clip_rpm)
	if len(clip_err) > 0: print clip_err;		exit()
	else: pass
	[rdir, rname_wo, rext] = exM.fileAttr(args.refFlat)
	clip_rpm_file = cbamdir + cexp_mode + '/' + cbamname[:-4] + '_' + rname_wo + 'gene.' + cexp_mode
else: 
	clip_rpm_file = args.clip
	
clip_rpm_n = os.path.basename(clip_rpm_file).split('.')
clip_rpm_name = '.'.join(clip_rpm_n[:-1])


# get RNA-seq RPM/FPM files
if args.rna is None:
	print 'Calculating RNA-seq RPM/FPM for UAS'
	[rbamdir, rbam_nick, rstarndsp, rlib, rbamname, rend] = D.Bam(args.rnabam)
	if rend == 'pe':  rexp_mode = 'fpm'
	else: rexp_mode = 'rpm'

	rflag_info = rbamdir + rbamname[:-4] + '_flag_count.data'
	if not os.path.isfile(rflag_info):
		print 'Generating flag_count.data for RNA-seq bam'
		rflag_comm = 'python ' + args.srcdir + 'flag.py -i' + rbamdir + rbamname + ' -w'
		rflag_comm_out, rflag_comm_err = exM.run(rflag_comm)
		if len(rflag_comm_err) > 0: print rflag_comm_err;			exit()
		else: pass
	else: pass

	rna_rpm = 'python ' + args.srcdir + 'Expression.py -b ' + args.rnabam + ' -m ' + rexp_mode + ' -r ' + args.refFlat + ' -v gene'
	rna_rpm_out, rna_rpm_err = exM.run(rna_rpm)
	if len(rna_rpm_err) > 0: print rna_rpm_err;		exit()
	else: pass

	rna_rpm_file = rbamdir + rexp_mode + '/' + rbamname[:-4] + '_' + rname_wo + 'gene.' + rexp_mode

else: rna_rpm_file = args.rna

print 'Calculating UAS'
uas_comm = 'python ' + args.srcdir + 'UAScal.py -l ' +  clip_rpm_file + ' -r ' + rna_rpm_file + ' -i ' + args.id_idx + ' -x ' + args.exp_idx + ' -c ' + args.uas_cut + ' -o ' + args.outdir 
uas_comm_out, uas_comm_err = exM.run(uas_comm)
if len(uas_comm_err) > 0: print uas_comm_err;	exit()
else: pass
uas_temp_name = args.outdir + clip_rpm_name + '.UAStmp'

# classification
uasc_comm = 'python ' + args.srcdir + 'UAS.py -c ' + args.cell + ' -u ' + uas_temp_name + ' -t ' + args.uas_cut + ' -l ' + args.uas_lp + ' -p ' + args.uas_up + ' -f ' + args.model_pfx
uasc_out, uasc_err = exM.run(uasc_comm)
if len(uasc_err) > 0: print uasc_err;	exit()
else: pass
