# Supplementary material for: TERIUS: accurate prediction of lncRNA via high-throughput sequencing data representing RNA-binding protein association
Source: BMC Bioinformatics. 2018 Feb 19;19(Suppl 1):41. doi: 10.1186/s12859-018-2013-9 (PMC5836835; doi:10.1186/s12859-018-2013-9)
Supplement: Supplementary file 3 — TERIUS source code. (GZ 19356 kb) [file 12859_2018_2013_MOESM3_ESM.gz › TERIUS.1.0.1/scripts/TERIUS_part1.py]

import argparse, os, sys
import extraModule as exM

parser = argparse.ArgumentParser()
parser.add_argument('-l', '--cell', help = 'cell line used in RPS')
parser.add_argument('-r', '--refFlat', help = 'input refFlat file')
parser.add_argument('-s', '--srcdir', help = 'scripts directory')
parser.add_argument('-o', '--outdir', help = 'output directory')

parser.add_argument('-t' ,'--rpscut', default='0.5', help = 'RPS cutoff, number between 0 and 1, default is 0.5')
parser.add_argument('-c', '--rps_cp', default='0.5', help = 'Prior prob. for coding RNA (used in RPS), default is 0.5')
parser.add_argument('-n', '--rps_ncp', default='0.5', help = 'Prior prob. for non-coding RNA (used in RPS), default is 0.5')

parser.add_argument('-b', '--ribobam', help = 'Ribo-seq bam nickname as in Datasets.py')
parser.add_argument('-f', '--modelpfx', help = 'RPS model file path and prefix')
args = parser.parse_args()

if not args.srcdir.endswith('/'): args.srcdir += '/'
else: pass

exM.PathCheck(args.outdir)


# calculate weighted relative entropy (WRE)
print 'Calculatng weighted relative entropy'
wre_comm = 'python ' + args.srcdir + 'WREcal.py -c ' + args.cell + ' -i ' + args.refFlat + ' -b ' + args.ribobam + ' -o ' + args.outdir + ' -m norm'
wre_out, wre_err = exM.run(wre_comm)
if len(wre_err) > 0 : 
	print wre_err
	exit()
else: pass
refname = os.path.basename(args.refFlat)
wrefile = args.outdir + refname[:-8] + '_by' + args.ribobam + '.WRE'


# classify
print 'Classifying non-coding transcripts by RPS'
rps_comm = 'python ' + args.srcdir + 'RPS.py -b ' +  args.ribobam + ' -t ' + args.rpscut + ' -o ' + args.outdir + ' -s ' + args.srcdir + ' -l ' + args.rps_ncp + ' -p ' + args.rps_cp + ' -w ' + wrefile + ' -f ' + args.modelpfx
rps_out, rps_err = exM.run(rps_comm)
if len(rps_err) > 0 : 
	print rps_err
	exit()
else: pass

# get annotations of non-coding transcripts from input refFlat
print 'Gathering transcript annotations'
[indir, name_wo, ext] = exM.fileAttr(args.refFlat)
cod_names = args.outdir + name_wo + '_by' + args.ribobam + '_PCG.RPS'
anno_comm_cut = 'cut -f 1 ' + cod_names + ' > ' + args.outdir + 'coding_names.txt'
anno_comm_cut_out, anno_comm_cut_err = exM.run(anno_comm_cut)
if len(anno_comm_cut_err) > 0:
	print anno_comm_cut_err
	exit()
else: pass

anno_comm_grep = 'grep -Fvf ' + args.outdir + 'coding_names.txt' + ' ' + args.refFlat + ' > ' + args.outdir + name_wo + '_NC.refFlat'
a_c_g_out, a_c_g_err = exM.run(anno_comm_grep)
if len(a_c_g_err) > 0:
	print a_c_g_err
	exit()
else: pass
