# Supplementary material for: TERIUS: accurate prediction of lncRNA via high-throughput sequencing data representing RNA-binding protein association
Source: BMC Bioinformatics. 2018 Feb 19;19(Suppl 1):41. doi: 10.1186/s12859-018-2013-9 (PMC5836835; doi:10.1186/s12859-018-2013-9)
Supplement: Supplementary file 3 — TERIUS source code. (GZ 19356 kb) [file 12859_2018_2013_MOESM3_ESM.gz › TERIUS.1.0.1/scripts/Expression.py]

## script used to calculate RPM/RPKM/FPM/FPKM
import argparse, os
import RNASeqModule as RM, txModule as txM, Datasets as D, extraModule as exM

parser = argparse.ArgumentParser(description = 'calculate rpm')
parser.add_argument('-b', '--bamnick', help = 'bamfile nickname as in Datasets.py')
parser.add_argument('-m', '--mode', help = 'rpm/rpkm/fpm/fpkm')
parser.add_argument('-r', '--refFlat', help = 'input refFlat file')
parser.add_argument('-v', '--version', help = 'region of gene to calculate rpm; gene, 5p, 3p, CDS')
args = parser.parse_args()
[bamdir, bam_nickname, strandsp, library, bamname, endtype] = D.Bam(args.bamnick)

## make gene list from refFlat 
geneList = txM.makeGene2(args.refFlat)
genelist = geneList.values()

## get total mapped reads of bam
flag_stat = bamdir + bamname[:-4] + '_flag_count.data'
totalR = RM.filtered_total_read(flag_stat, strandsp, library, endtype)

## make output file name
[refdir, ref_name, ref_ext] = exM.fileAttr(args.refFlat)
outfile = bamdir + args.mode + '/' + bamname[:-4] + '_' + ref_name + args.version + '.' + args.mode
exM.PathCheck(bamdir + args.mode + '/')

print 'output file : ', outfile
print 'Bam statistics :', totalR

outopen = open(outfile, 'w')

## get mapped read counts and gene lengths for each gene
reads = map(lambda x: RM.read_count(args.bamnick, strandsp, x, args.version), genelist)
geneLens = map(lambda x: RM.cal_geneLen(x, args.version), genelist)

## calculate expression values
if args.mode.startswith('r'): Exps = map(lambda x, y: RM.RPKM(x, y, totalR, args.mode), reads, geneLens)
elif args.mode.startswith('f'): Exps = map(lambda x, y: RM.FPKM(x, y, totalR, args.mode), reads, geneLens)
else: raise ValueError('mode not supported; should be one of rpm/rpkm/fpm/fpkm')

outopen.write('#'+'geneID\tgeneLen\treadPerGene\tExpression'+'\n')

## write to output file
for i in xrange(len(genelist)): 
	gene=genelist[i]
	outopen.write(gene.geneID() + '\t' + str(geneLens[i]) + '\t' + str(reads[i]) + '\t' + str(Exps[i]) +'\n')
outopen.close()
