# Supplementary material for: TERIUS: accurate prediction of lncRNA via high-throughput sequencing data representing RNA-binding protein association
Source: BMC Bioinformatics. 2018 Feb 19;19(Suppl 1):41. doi: 10.1186/s12859-018-2013-9 (PMC5836835; doi:10.1186/s12859-018-2013-9)
Supplement: Supplementary file 3 — TERIUS source code. (GZ 19356 kb) [file 12859_2018_2013_MOESM3_ESM.gz › TERIUS.1.0.1/scripts/extraModule.py]

from subprocess import Popen, STDOUT, PIPE

## open file and read contents
def openRead(Infile, Header, Sep):
	rtrn_list = []
	header_list = []
	inopen = open(Infile)
	rtrn_list = inopen.readlines()
	ind = 0
	while rtrn_list[ind].startswith(Header): 
		header_list += rtrn_list[ind].strip().split(Sep)
		del rtrn_list[ind]
		
	inopen.close()
	return header_list, rtrn_list

## check if directory exists and make it if it doesn't 
def PathCheck(Dir):
	import os
	if not os.path.exists(Dir): os.makedirs(Dir)
	else: pass

## get file path, name and extension
def fileAttr(Input):	
	import os
	dir_ = os.path.dirname(Input) + '/' 
	name = os.path.basename(Input)
	raw_sp = name.split('.')
	if len(raw_sp) == 1 :
		name_wo = name;		 
		extension = None
	else:
		name_wo = '.'.join(raw_sp[:-1])
		extension = raw_sp[-1]
	return [dir_, name_wo, extension]

## run commands
def run(com_):
	print com_
	p = Popen(com_, shell=True, stdout=PIPE, stdin=PIPE, stderr=PIPE)
	(run_out, run_err) = p.communicate()
	return run_out, run_err
	
