# Supplementary material for: TERIUS: accurate prediction of lncRNA via high-throughput sequencing data representing RNA-binding protein association
Source: BMC Bioinformatics. 2018 Feb 19;19(Suppl 1):41. doi: 10.1186/s12859-018-2013-9 (PMC5836835; doi:10.1186/s12859-018-2013-9)
Supplement: Supplementary file 3 — TERIUS source code. (GZ 19356 kb) [file 12859_2018_2013_MOESM3_ESM.gz › TERIUS.1.0.1/scripts/RNASeqModule.py]

import samModule as SM, Datasets as D

## 1) reads counted iff read 5'end is located within exon to ensure one read is counted only once
## 2) multiple loci-mapped reads are counted as 1/n
def countRNASeqSignal(bamnick, locus):
	[bamdir, sample_name, strandsp, library, bamname, end_type] = D.Bam(bamnick)
	bamfile = bamdir + bamname
	pl_flag, mi_flag = SM.get_flag(strandsp, library, end_type)
        tmp = str(locus)
	coord = tmp.split('(')[0] + tmp.split(')')[-1]
        output_raw = SM.samtoolRetrieve(bamfile, coord)
        output = filter(lambda x: len(x) > 0,output_raw.split('\n'))
	interval = [coord.split('-')[0].split(':')[1], coord.split('-')[1]]	
	count = 0
	readsum = 0		
        if strandsp=='nonstrandSpecific': 
		for read in output:
			if int(interval[0]) <= SM.getPos(read, library, strandsp, end_type) <=int(interval[1]) : 
	                	readsp = read.split('\t')
				NH_col = filter(lambda x: x.startswith('NH:i:'),readsp)
				if len(NH_col) > 0 :
					line_NH = int(NH_col[0].split(':')[-1])
					count = 1/float(line_NH)  
				else : count=1
				readsum += count

			else: pass

        elif strandsp=='strandSpecific':
		if locus.sense()=='+': 	
			for read in output:
				if  int(interval[0]) <= SM.getPos(read, library, strandsp, end_type) <= int(interval[1]) : 
	                                readsp = read.split('\t')
					if readsp[1] in pl_flag :
						NH_col = filter(lambda x: x.startswith('NH:i:'),readsp)
						if len(NH_col) > 0 :
                               			        line_NH = int(NH_col[0].split(':')[-1])
		                                        count = 1/float(line_NH)                     
                       			        else : count=1	
						readsum += count					
					else: pass
				else: pass
	

		elif locus.sense()=='-': 
			for read in output:
				if len(read) > 0 : 
					if  int(interval[0]) <= SM.getPos(read, library, strandsp, end_type) <= int(interval[1]) :
						readsp = read.split('\t')
						if readsp[1] in mi_flag : 
							NH_col = filter(lambda x: x.startswith('NH:i:'),readsp)
							if len(NH_col) > 0 :
			                                        line_NH = int(NH_col[0].split(':')[-1])
                        			                count = 1/float(line_NH)                     
			                                else : count=1	
							readsum += count
						else: pass
					else: pass
				else: pass

		else: readsum = 0
	return readsum

## get mapped total reads 
def filtered_total_read(flag_data_, strandsp_, lib_, end_):
	pl_fl_, mi_fl_ = SM.get_flag(strandsp_, lib_, end_)
	flag_list_ = pl_fl_ + mi_fl_
	fl_data_open = open(flag_data_)
	fl_lines = fl_data_open.readlines()
	if fl_lines[0].startswith('#'): del fl_lines[0]
	read_count = 0
	for fl_line in fl_lines: 
		fl_linsp = fl_line.split('\t')
		if fl_linsp[0] in flag_list_: read_count += int(fl_linsp[1])
	fl_data_open.close()
	return read_count

## get read mapped to each gene regions
def read_count(bamnick_, strandsp_, gene_, region_):
	if region_== '3p': exons_ = gene_.tpExons(gene_.sense())
	elif region_ == 'gene' : exons_ = gene_.txExons()
	elif region_ == '5p' : exons_ = gene_.fpExons(gene_.sense())
	elif region_ == 'CDS' : exons_ = gene_.cdExons()
	else: print 'region not supported';	exit()
	frags = sum(map(lambda x: countRNASeqSignal(bamnick_, x), exons_))
	return frags

## get RNA length of each regions
def cal_geneLen(gene, region_):
	if region_ == '3p': exons_ = gene.tpExons(gene.sense())
	elif region_ == 'gene' : exons_ = gene.txExons()
	elif region_ == '5p' : exons_ = gene.fpExons(gene.sense())
	elif region_ == 'CDS': exons_ == gene.cdExons(gene.sense())
	else: print 'region not supported for cal_geneLen'; exit()
	geneLen = sum(map(lambda x: x.len(), exons_))
	return geneLen

## calculate RPM/RPKM 
def RPKM(_frag, _geneLen, _totalR, _mode):
	if _geneLen == 0 : return NA
	else: pass
	if _mode == 'rpkm' : return 1000000000*_frag/float(_totalR)/_geneLen
	elif _mode == 'rpm': return  1000000*_frag/float(_totalR)
	else: raise ValueError('mode not supported; should be either rpkm or rpm')

## calculate FPM/FPKM	
def FPKM(_frag, _geneLen, _totalR, _mode):
	if _geneLen == 0: return NA
	else: pass
	if _mode == 'fpkm': return 1000000000*_frag/float(_totalR)/_geneLen
	elif _mode == 'fpm': return 1000000*_frag/float(_totalR)
	else: raise ValueError('mode not supported; should be either fpkm or fpm')
