# Supplementary material for: TERIUS: accurate prediction of lncRNA via high-throughput sequencing data representing RNA-binding protein association
Source: BMC Bioinformatics. 2018 Feb 19;19(Suppl 1):41. doi: 10.1186/s12859-018-2013-9 (PMC5836835; doi:10.1186/s12859-018-2013-9)
Supplement: Supplementary file 3 — TERIUS source code. (GZ 19356 kb) [file 12859_2018_2013_MOESM3_ESM.gz › TERIUS.1.0.1/scripts/RPS.py]

## calculates posterior probabilty (RPS)

import argparse, os 
import Datasets as D, extraModule as exM, TERIUSmodule as TERm
from subprocess import PIPE, STDOUT, Popen

parser = argparse.ArgumentParser()
parser.add_argument('-b', '--bam', help = 'bam nickname')
parser.add_argument('-l', '--lpri', default=0.5, type=float, help = 'prior prob. for lncRNA')
parser.add_argument('-p', '--ppri', default=0.5, type=float, help = 'prior prob. for PCG')
parser.add_argument('-t', '--cut', default=0.5, type=float, help = 'posterior prob. cutoff for classification')
parser.add_argument('-o', '--outdir', help = 'output dir')
parser.add_argument('-s', '--sdir', help = 'scripts dir')
parser.add_argument('-w', '--WREfile', help = 'WRE file')
parser.add_argument('-f', '--modelpfx', help = 'RPS model prefix')
args = parser.parse_args()

if args.lpri + args.ppri != 1 : 
	print 'Sum of prior probabilities of lncRNA (-l) and protein-coding gene (-p) must be 1'
	exit()
else: pass

exM.PathCheck(args.outdir)

if not args.sdir[-1] == '/' : args.sdir += '/'
else: pass

if not args.outdir[-1] == '/' : args.outdir += '/'
else: pass

## reads WRE file
WREopen = open(args.WREfile)
WRElines = WREopen.readlines()
WREopen.close()
if WRElines[0].startswith('#') : del WRElines[0]
else: pass

## makes output files
pcgopen = open(args.WREfile[:-4] + '_PCG.RPS' ,'w')	## transcripts predicted to be protein-coding
restopen = open(args.WREfile[:-4] + '_NC.RPS', 'w')	## transcripts predicted to be non-coding (NC)
pcgopen.write('#txID\tPredicted_geneType\tfirNT\tsecNT\tthrNT\tNormed_firSignal\tNormed_secSignal\tNormed_thrSignal\tFrame\tNormed_WRE\tRPS\n')
restopen.write('#txID\tPredicted_geneType\tfirNT\tsecNT\tthrNT\tNormed_firSignal\tNormed_secSignal\tNormed_thrSignal\tFrame\tNormed_WRE\tRPS\n')

## for each gene in WRE file;
for line in WRElines : 
	[txid, WRE, firnt, secnt, thrnt, rand1, rand2, rand3, norm1, norm2, norm3, frame] = line.strip('\n').split('\t')	
	if not WRE == 'NA' : 

		## calculates posterior prob
		pstr_p = TERm.RPS(args.modelpfx, float(WRE), args.lpri, args.ppri)

		## if posterior pro < cutoff: classify as coding
		if pstr_p < args.cut : 
			Class = 'coding'
			outlist = [txid, Class, firnt, secnt, thrnt, norm1, norm2, norm3, frame, WRE, str(pstr_p)]
			pcgopen.write('\t'.join(outlist) + '\n')
			continue

		else : Class = 'noncoding'

	## if WRE values are not provided;
	else : 
		Class = 'noncoding'	##can't calculate; not enough data
		pstr_p = 'NA'
	outlist = [txid, Class, firnt, secnt, thrnt, norm1, norm2, norm3, frame, WRE, str(pstr_p)]
	
	## write to output file
	restopen.write('\t'.join(outlist) + '\n')

pcgopen.close()
restopen.close()
