# Supplementary material for: TERIUS: accurate prediction of lncRNA via high-throughput sequencing data representing RNA-binding protein association
Source: BMC Bioinformatics. 2018 Feb 19;19(Suppl 1):41. doi: 10.1186/s12859-018-2013-9 (PMC5836835; doi:10.1186/s12859-018-2013-9)
Supplement: Supplementary file 3 — TERIUS source code. (GZ 19356 kb) [file 12859_2018_2013_MOESM3_ESM.gz › TERIUS.1.0.1/scripts/samModule.py]

from subprocess import Popen, PIPE, STDOUT

## gets bam alignments mapped within provided coordinates
def samtoolRetrieve(bamfilename, coord):
    commandBase = 'samtools view ' + bamfilename + ' ' + coord
    p=Popen(commandBase, shell=True, stdout=PIPE, stdin=PIPE, stderr=PIPE)
    output = p.stdout.read()
    return output

## get strand information from bam flag
def strand_flag(_flag, _strandsp, _library_type, _end_type):
	_p_flag, _m_flag = SM.get_flag(_strandsp, _library_type, _end_type)
	if _flag in _p_flag: strand_drc = '+'
	elif _flag in _m_flag: strand_drc = '-'
	else: raise ValueError('flag not in plus or minus flag sets')
	return strand_drc

## get 5'end of bam reads
def getPos(bamline, _library_type, _stranded, _end_type):
	read = bamline.split('\t')
	flag = read[1]
	if _end_type == 'pe' : 	pairnum_ = decode_flag(flag)
	else: pass
	plus_flag, minus_flag = get_flag(_stranded, _library_type, _end_type)
	if _stranded != 'strandSpecific': 
		return getPos5(bamline)

	else: 
		
		if flag in plus_flag:
			if _library_type == 'second' : return getPos5(bamline)
			elif _library_type == 'fr-first' and pairnum_ == 's': return getPos5(bamline)
			elif _library_type == 'fr-second' and pairnum_ == 'f': return getPos5(bamline)
			else: return getPos3(bamline)
		elif flag in minus_flag: 
			if _library_type == 'second' : return getPos3(bamline)
			elif _library_type == 'fr-first' and pairnum_ == 'f': return getPos5(bamline)
			elif _library_type == 'fr-second' and pairnum_ == 's' : return getPos5(bamline)
			else: return getPos3(bamline)

## get 5'end coordinate of bam read
def getPos5(bamline):
	return int(bamline.split('\t')[3])

## get 3'end coordinate of bam read
def getPos3(bamline):
	last = -1
	tags = ['N', 'I', 'D', 'M']
	N = []
	I = []
	D = []
	M = []
	read = bamline.split('\t')
	pos_ori = int(read[3])
	cigar = read[5]
	
	for i in range(len(cigar)):
		if cigar[i] in tags:
			shift = int(cigar[last+1:i])
			if cigar[i] == 'M' : M.append(shift)
			elif cigar[i] == 'N': N.append(shift)
			elif cigar[i] == 'D': D.append(shift)
			elif cigar[i] == 'I' : I.append(shift)
			else: pass
			last = i
		else: pass
	pos3 = pos_ori -1 + sum(M) + sum(N) + sum(D) - sum(I)
	return pos3
			
## get plus- and minus-strand flags
def get_flag(_stranded, _library_type, _end_type):	## default is secondstrand
	pl_se_flag = ['0', '256']
	mi_se_flag = ['16', '272']
	pl_pe_flag = ['99', '147']
	mi_pe_flag = ['83', '163']
	
	if _stranded == 'strandSpecific':	
		if _library_type == 'second': return pl_se_flag, mi_se_flag
		elif _library_type == 'first' : 	return mi_se_flag, pl_se_flag
		elif _library_type == 'fr-second' : return pl_pe_flag, mi_pe_flag	#99, 147 (+)
		elif _library_type == 'fr-first' : return mi_pe_flag, pl_pe_flag	#83, 163 (+)
		else: raise ValueError('library type not supported')
	elif _stranded == 'nonstrandSpecific':
		if _end_type == 'se' : return pl_se_flag + mi_se_flag, pl_se_flag + mi_se_flag
		elif _end_type == 'pe' : return pl_pe_flag + mi_pe_flag, pl_pe_flag + mi_pe_flag
		else: raise ValueError('end type not supported')
	else: raise ValueError('strand type not supported')

## return 'f' if first-in-pair, 's' if second-in-pair
def decode_flag(ori_flag):	
	pow_count = 0
	codes = []
	in_flag = int(ori_flag)
	while in_flag >= 1:
		if in_flag %2 == 0 :	## even 
			in_flag = in_flag/2
			pow_count += 1
		else:	## odd
			in_flag = in_flag -1
			codes.append(pow(2, pow_count))
	if in_flag != 0 : raise ValueError('leftover not zero')
	else: pass
	if 64 in codes : pairnum = 'f'
	elif 128 in codes: pairnum = 's'
	else: 
		print 'not first or second in pair; exiting', ori_flag
		exit()
	return pairnum

## get alignment information from flag			
def decode_flag2(ori_flag):	
	prf = []
	pow_count = 0
	codes = []
	in_flag = int(ori_flag)
	while in_flag >= 1:
		if in_flag %2 ==0 :	## even
			in_flag = in_flag/2
			pow_count += 1
		else:
			in_flag = in_flag-1
			codes.append(pow(2,pow_count))
	if in_flag != 0 : raise ValueError('leftover not zero')
	else: pass
	prf = map(lambda x: fcode_to_profile(x), codes)
	return ori_flag, codes, prf

## alignment information of each flags
def fcode_to_profile(flag_code_):	
	if flag_code_ == 1 : return 'paired'
	elif flag_code_ == 2: return 'properly'
	elif flag_code_ == 4 : return 'unmapped'
	elif flag_code_  == 8 : return 'mate_unmapped'
	elif flag_code_  == 16 : return 'rev'
	elif flag_code_  == 32 : return 'mate_rev'
	elif flag_code_  == 64 : return 'first'
	elif flag_code_  == 128 : return 'second'
	elif flag_code_  == 256 : return 'not_prim'
	elif flag_code_  == 512 : return 'Q_failed'
	elif flag_code_  == 1024 : return 'PCRdup'
	elif flag_code_  == 2048 : return 'supple_align'
	
