# Supplementary material for: TERIUS: accurate prediction of lncRNA via high-throughput sequencing data representing RNA-binding protein association
Source: BMC Bioinformatics. 2018 Feb 19;19(Suppl 1):41. doi: 10.1186/s12859-018-2013-9 (PMC5836835; doi:10.1186/s12859-018-2013-9)
Supplement: Supplementary file 3 — TERIUS source code. (GZ 19356 kb) [file 12859_2018_2013_MOESM3_ESM.gz › TERIUS.1.0.1/scripts/splineModule.py]

## runs R for curve fitting using smooth.spline and returns estimated y value for given newX value
import os
from rpy import *

## make smooth spline object with data points
def Spline(Datalines):
	if Datalines[0].startswith('#') : del Datalines[0]
	xx = []; yy =[]
	for dline in Datalines: 
		dsp = dline.strip('\n').split('\t')
		xx.append(float(dsp[0]))
		yy.append(float(dsp[1]))
	set_default_mode(NO_CONVERSION)
	spline = r.smooth_spline(xx, yy, cv=True)
	return spline

## make smooth spline from approx object
def Spline2(approx_obj_):
	set_default_mode(NO_CONVERSION)
	spline = r.smooth_spline(approx_obj_['x'], approx_obj_['y'], cv=True)
	return spline	


## interpolates evenly distributed 100 points
def Approx(Data_dict):	
	xs = map(float, Data_dict.keys())
	xs.sort()
	ys = map(lambda x: float(Data_dict[x]), xs)
	approx_obj = r.approx(xs, ys, n=100)
	return approx_obj

## kernel density estimation
def KDE(Datalist, Kernel, BandWidth, Adjust):
	set_default_mode(BASIC_CONVERSION)
        r.library('stats')
	Data = r.c(Datalist)
	if Kernel == BandWidth == Adjust == 'NA': Density = r.density(Data)
	else: Density = r.density(Data, kernel = Kernel, bw=BandWidth, adj=float(Adjust))
	set_default_mode(NO_CONVERSION)
        Spline = r.smooth_spline(Density['x'], Density['y'], cv=True)
	return Spline

## predicting corresponding y values using distribution objects and x value
def Predict_Dens(ROBJ, newX) : 		
	set_default_mode(BASIC_CONVERSION)
	r.library('stats')
	newx = r.c(newX)
        newY = r.predict(ROBJ, newx)
	if newY['y'] < 0 : return 0
	return newY['y']


## get RPS/UAS model data from model file
def getModel(_model_prefix) :
	model_common_name_ = os.path.basename(_model_prefix)
	model_dir_ = os.path.dirname(_model_prefix) + '/'
	model_files_ = filter(lambda x: x.startswith(model_common_name_), os.listdir(model_dir_))
	pos_files_ = filter(lambda x: 'pos' in x, model_files_)
	neg_files_ = filter(lambda x: 'neg' in x, model_files_)
	if 'RPS' in _model_prefix:
		pModelopen = open(model_dir_ + pos_files_[0])
		nModelopen = open(model_dir_ + neg_files_[0])
		pModel = pModelopen.readlines()
		nModel = nModelopen.readlines()
		pModelopen.close()
		nModelopen.close()
		p_model = Spline(pModel)
		n_model = Spline(nModel)
		return [p_model, n_model]
	elif 'UAS' in _model_prefix:
		for file_ in pos_files_:
			file_ = model_dir_ + file_
			if 'zero' in file_:
				fopen = open(file_)
				pos_zero_freq = float(fopen.readlines()[1].strip().split('\t')[1])
			else: 
				fopen = open(file_)
				p_model = Spline(fopen.readlines())
			fopen.close()
		for file_ in neg_files_:
			file_ = model_dir_ + file_
			if 'zero' in file_:
				fopen = open(file_)
				neg_zero_freq = float(fopen.readlines()[1].strip().split('\t')[1])
			else:
				fopen = open(file_)
				n_model = Spline(fopen.readlines())
			fopen.close()
	return [pos_zero_freq, p_model, neg_zero_freq, n_model]

## get x coordinate of peak
def Dist_mean(spline_obj):
	set_default_mode(BASIC_CONVERSION)
	all_y = spline_obj[1]['y']
	max_x_location = r.match(r.max(all_y), all_y)
	mean_x = spline_obj[0]['x'][max_x_location]
	return mean_x
