# Supplementary material for: TERIUS: accurate prediction of lncRNA via high-throughput sequencing data representing RNA-binding protein association
Source: BMC Bioinformatics. 2018 Feb 19;19(Suppl 1):41. doi: 10.1186/s12859-018-2013-9 (PMC5836835; doi:10.1186/s12859-018-2013-9)
Supplement: Supplementary file 3 — TERIUS source code. (GZ 19356 kb) [file 12859_2018_2013_MOESM3_ESM.gz › TERIUS.1.0.1/scripts/TERIUSmodule.py]

import math, random, numpy
import splineModule as SR
from subprocess import Popen, STDOUT, PIPE

## Adjusted ribosome periodicity of CDS
def init_signal(_cell_line):
	if _cell_line == 'HeLa':
		ribosig = [0.540, 0.117, 0.343]	
		rnasig = [0.361, 0.311, 0.328]
	elif _cell_line == 'mNeut':
		ribosig = [0.645, 0.086, 0.269]	
		rnasig = [0.367, 0.314, 0.319]
	else: raise ValueError('no signal data for given cell line')
	return ribosig, rnasig

## calculate posterior probability of RPS
def RPS(_modelprf, _input, pos_prior, neg_prior) :                
	[pModel, nModel] = SR.getModel(_modelprf)	## R object
	pLikelihood = SR.Predict_Dens(pModel, _input)
	nLikelihood = SR.Predict_Dens(nModel, _input)
	if type(_input) == float :
		Evd = pLikelihood*pos_prior + nLikelihood*neg_prior
		Pstr_p = pLikelihood*pos_prior / float(Evd)
	elif type(_input) == list:
		Pstr_p = []
		for i in xrange(len(pLikelihood)) :
			Evd = pLikelihood[i]*pos_prior + nLikelihood[i]*neg_prior
			Pstr_p.append(pLikelihood[i]*pos_prior / float(Evd))
	return Pstr_p

## KL divergence against RPF signals of CDS
def KLdiv_init(_raw_sig, _cell_line_):     
	_pcg_sig, _control_sig = init_signal(_cell_line_)
	if sum(_raw_sig) <= 1 : _input_mode = 'freq'
	elif sum(_raw_sig) > 1: _input_mode = 'count'
	if _input_mode == 'count':
		Total = sum(_raw_sig)
		[_fir, _sec, _thr] = _raw_sig
		ff = _fir / float(Total)
		sf = _sec / float(Total)
		tf = _thr / float(Total)

	elif _input_mode == 'freq':
		[ff, sf, tf] = _raw_sig

	if ff > 0 : fKL = ff * _pcg_sig[0] * math.log(_pcg_sig[0]/_control_sig[0], 3)
	else : fKL = 0
	if sf > 0 : sKL = sf * _pcg_sig[1] * math.log(_pcg_sig[1]/_control_sig[1], 3)
	else : sKL = 0
	if tf > 0 : tKL = tf * _pcg_sig[2] * math.log(_pcg_sig[2]/_control_sig[2], 3)
	else : tKL = 0
	return fKL + sKL + tKL

## choose frame with max WRE using CDS signals 
def init_maxFrame(_input_sig_list, _cell_line_info) :
	KLd = {}
	[first, second, third] = _input_sig_list
	firKL = KLdiv_init([first, second, third], _cell_line_info)
	secKL = KLdiv_init([second, third, first], _cell_line_info)
	thrKL = KLdiv_init([third, first, second], _cell_line_info)
	KLd[firKL] = [first, second, third]
	KLd[secKL] = [second, third, first]
	KLd[thrKL] = [third, first, second]
	maxKL = max(KLd.keys())
	maxFrame = KLd[maxKL]
	return maxKL, maxFrame

## make random signal
def rand_signal(_input_total, looping_num, _cell_line):
	all_sigs = {0:[], 1:[], 2:[]}
	for loops in range(looping_num):
		subpos = [0,1,2]	## make nonzero3
		for eve in range(_input_total-3): subpos.append(random.choice([0,1,2]))
		firNT = subpos.count(0)	##event count
		secNT = subpos.count(1)
		thrNT = subpos.count(2)
		maxKL, maxFrame = init_maxFrame([firNT, secNT, thrNT], _cell_line)
		
		all_sigs[0].append(maxFrame[0]/float(_input_total))	## frequency
		all_sigs[1].append(maxFrame[1]/float(_input_total))
		all_sigs[2].append(maxFrame[2]/float(_input_total))
	return map(lambda x: numpy.average(all_sigs[x]), all_sigs.keys())
	
## calculate adjusted signal
def norm_signal(input_sig_list, looping_number, _cell_line_type):
	_total = sum(input_sig_list)
	input_KL, _input_frame_sig = init_maxFrame(input_sig_list, _cell_line_type) 
	_input_freq = map(lambda x: x /float(_total), _input_frame_sig)
	random_freq = rand_signal(_total, looping_number, _cell_line_type)
	input_to_random =  map(lambda x,y: x/float(y), _input_freq, random_freq)
	ratio_sum = sum(input_to_random)
	normed_freq = map(lambda x: x/float(ratio_sum), input_to_random)
	return random_freq, normed_freq, _input_frame_sig

## same as norm_signal; returns input signal instead of frame-shifted signals
def norm_signal_noframe(input_sig_list, looping_number, _cell_line_type):
	_total = sum(input_sig_list)
	_input_freq = map(lambda x: x/float(_total), input_sig_list)
	random_freq = rand_signal(_total, looping_number, _cell_line_type)
	input_to_random = map(lambda x,y : x/float(y), _input_freq, random_freq)
	ratio_sum = sum(input_to_random)
	normed_freq = map(lambda x: x/float(ratio_sum),input_to_random)
	return random_freq, normed_freq, input_sig_list 
	
## find most likely reading frame with maximum WRE
def find_maxKL(list_of_lines, KL_index, RPS_index):
	all_KLs = map(lambda x: float(x.split('\t')[KL_index]), list_of_lines)
	maxKL = max(all_KLs)
	for i in range(3):
		if maxKL == all_KLs[i]:
			max_line = list_of_lines[i]
			RPS = float(max_line.strip('\n').split('\t')[RPS_index])
	return max_line, RPS

## calculate UAS posterior probability
def UASp(_model_pfx, _input, _posp, _negp):
	pstr_p = []
	[pzFreq, poModel, nzFreq, noModel] = SR.getModel(_model_pfx)
	p_mean = SR.Dist_mean(poModel)
	n_mean = SR.Dist_mean(noModel)
	if p_mean < n_mean:
		l_mean = p_mean
		l_c = 'NA_lncRNA'
		b_mean = n_mean
		b_c = 'NA_UTR'
	else:
		l_mean = n_mean
		l_c = 'NA_UTR'
		b_mean = p_mean
		b_c = 'NA_lncRNA'

	if type(_input) == float: _input = [_input]
	else: pass

	for i in xrange(len(_input)):
		if _input[i] == -20:
			pLikelihood = pzFreq
			nLikelihood = nzFreq
		else:
			pLikelihood = SR.Predict_Dens(poModel, _input[i])
			nLikelihood = SR.Predict_Dens(noModel, _input[i])
		Evd = pLikelihood*_posp + nLikelihood*_negp
		try: pstr_p.append(pLikelihood*_posp / float(Evd))
		except ZeroDivisionError:
			if input[i] < l_mean : Pstr_p.append(l_c)
			elif input[i] > b_mean: Pstr_p.append(b_c)
	if len(pstr_p) == 1: return pstr_p[0]
	else: return pstr_p
