# Supplementary material for: TERIUS: accurate prediction of lncRNA via high-throughput sequencing data representing RNA-binding protein association
Source: BMC Bioinformatics. 2018 Feb 19;19(Suppl 1):41. doi: 10.1186/s12859-018-2013-9 (PMC5836835; doi:10.1186/s12859-018-2013-9)
Supplement: Supplementary file 3 — TERIUS source code. (GZ 19356 kb) [file 12859_2018_2013_MOESM3_ESM.gz › TERIUS.1.0.1/scripts/txModule.py]

import string, os
import samModule as SM

class Locus:	## both start and end 1-base
    # this may save some space by reducing the number of chromosome strings
    # that are associated with Locus instances (see __init__).
    __chrDict = dict()
    __senseDict = {'+':'+', '-':'-', '.':'.'}
    # chr = chromosome name (string)
    # sense = '+' or '-' (or '.' for an ambidexterous locus)
    # start,end = ints of the start and end coords of the locus;
    #      end coord is the coord of the last nucleotide.
    def __init__(self,chr,start,end,sense):
        coords = [start,end]
        coords.sort()
        # this method for assigning chromosome should help avoid storage of
        # redundant strings.
        if not(self.__chrDict.has_key(chr)): self.__chrDict[chr] = chr
        self._chr = self.__chrDict[chr]
        self._sense = self.__senseDict[sense]
        self._start = min(map(int, coords))
        self._end = max(map(int, coords))
    def chr(self): return self._chr
    def start(self): return self._start  ## returns the smallest coordinate
    def end(self): return self._end   ## returns the biggest coordinate
    def len(self): return self._end - self._start + 1
    def getAntisenseLocus(self):
        if self._sense=='.': return self
        else:
            switch = {'+':'-', '-':'+'}
            return Locus(self._chr,self._start,self._end,switch[self._sense])
    def coords(self): return [self._start,self._end]  ## returns a sorted list of the coordinates
    def sense(self): return self._sense
    # returns boolean; True if two loci share any coordinates in common
    def overlaps(self,otherLocus):	## considers strand
        if self.chr()!=otherLocus.chr(): return False
        elif not(self._sense=='.' or \
                 otherLocus.sense()=='.' or \
                 self.sense()==otherLocus.sense()): return False
        elif self.start() > otherLocus.end() or otherLocus.start() > self.end(): return False
        else: return True

    def overlaps_bothDir(self,otherLocus):	## does not consider strand
        if self.chr()!=otherLocus.chr(): return False
        elif self.start() > otherLocus.end() or otherLocus.start() > self.end(): return False
        else: return True
    def exactMatch(self, otherLocus):
	if self.chr()!=otherLocus.chr(): return False
	elif not(self._sense=='.' or otherLocus.sense()=='.' or self.sense()==otherLocus.sense()): return False
	elif self.start() != otherLocus.start(): return False
	else: return True
    # returns boolean; True if all the nucleotides of the given locus overlap
    #      with the self locus
    def contains(self,otherLocus):	## True if otherLocus is contained in self
        if self.chr()!=otherLocus.chr(): return False
        elif not(self._sense=='.' or \
                 otherLocus.sense()=='.' or \
                 self.sense()==otherLocus.sense()): return False
        elif self.start() > otherLocus.start() or otherLocus.end() > self.end(): return False
        else: return True
    def contains_ver2(self,otherLocus):	## True if self is contained in otherLocus
	if self.chr()!= otherLocus.chr() : return False
	elif not(self._sense=='.' or \
                 otherLocus.sense()=='.' or \
                 self.sense()==otherLocus.sense()): return False
	elif otherLocus.start() > self.start() or self.end() > otherLocus.end() : return False
	else : return True

        
    # same as overlaps, but considers the opposite strand
    def overlapsAntisense(self,otherLocus):
        return self.getAntisenseLocus().overlaps(otherLocus)
    # same as contains, but considers the opposite strand
    def containsAntisense(self,otherLocus):
        return self.getAntisenseLocus().contains(otherLocus)
    def __hash__(self): return self._start + self._end
    def __eq__(self,other):
#        if self.__class__ != other.__class__: return False
        if self.chr()!=other.chr(): return False
        if self.start()!=other.start(): return False
        if self.end()!=other.end(): return False
        if self.sense()!=other.sense(): return False
        return True
    def __ne__(self,other): return not(self.__eq__(other))
    def coord(self): return self.chr()+':'+'-'.join(map(str,self.coords()))
    def __str__(self): return self.chr()+'('+self.sense()+'):'+'-'.join(map(str,self.coords()))
    def addRegion(self, sense, to_where, how_much): 
	if (sense == '+') and (to_where == 'tail') :
	    return Locus(self.chr(), self.start(), self.end() + int(how_much), self.sense())
	elif (sense == '-') and (to_where == 'head') :
	    return Locus(self.chr(), self.start() - int(how_much), self.end(), self.sense())


class Gene2:
    # name = name of the gene (string)
    # txCoords = list of coords defining the boundaries of the transcipt
    # cdCoords = list of coords defining the beginning and end of the coding region
    # exStarts = list of coords marking the beginning of each exon
    # exEnds = list of coords marking the end of each exon
    # IF THIS IS A NON-CODING GENE, cdCoords => [0,0]
    def __init__(self,name,id,chr,sense,txCoords,cdCoords,exStarts,exEnds, Line):
         self._name = name
         self._geneID = id
         self._txLocus = Locus(chr,min(txCoords),max(txCoords),sense)
         self._txLine = Line
         if cdCoords == None:
             self._cdLocus = None
         else:
             self._cdLocus = Locus(chr,min(cdCoords),max(cdCoords),sense)

	 exStarts = map(int, exStarts)
	 exEnds = map(int, exEnds)
         exStarts.sort()
         exEnds.sort()
         if len(exStarts)!=len(exEnds):
             raise ValueError('the number of exon starts ('+str(len(exStarts))+\
                              ') and exon ends ('+str(len(exEnds))+') doesn\'t match.')

         self._txExons = []
         self._cdExons = []
         self._introns = []
         cd_exon_count = 0

         for n in range(len(exStarts)):
             first_locus = Locus(chr,exStarts[n],exStarts[n],sense)
             second_locus = Locus(chr,exEnds[n],exEnds[n],sense)

             # Add the transcription unit exon
             tx_exon = Locus(chr,exStarts[n],exEnds[n],sense)

             self._txExons.append(tx_exon)
             # Add Coding Exons
             # Need to make sure that the current exon is actually in the coding region of the gene first
             if self.isCoding() and tx_exon.overlaps(self._cdLocus):
                 if not first_locus.overlaps(self._cdLocus):
                     first_coord = min(cdCoords)
                 else:
                     first_coord = exStarts[n]

                 if not second_locus.overlaps(self._cdLocus):
                     second_coord = max(cdCoords)
                 else:
                     second_coord = exEnds[n]
		 if len(self._cdExons)==0:
                 	new_cd_exon = Locus(chr,first_coord,second_coord,sense)
                 	self._cdExons.append(new_cd_exon)
		 else:
                 	new_cd_exon = Locus(chr,first_coord,second_coord,sense)
                 	self._cdExons.append(new_cd_exon)
		
             # Add Introns
             if n < len(exStarts)-1:
                 self._introns.append(Locus(chr,exEnds[n]+1,exStarts[n +1]-1,sense))
         if self.isCoding():
             if sense=='+':
                 self._fpUTR = Locus(chr,min(txCoords),min(cdCoords)-1,sense)
                 self._tpUTR = Locus(chr,max(cdCoords)+1,max(txCoords),sense)

             elif sense=='-':
                 self._fpUTR = Locus(chr,max(cdCoords)+1,max(txCoords),sense)
                 self._tpUTR = Locus(chr,min(txCoords),min(cdCoords)-1,sense)

         else:
             self._fpUTR = None
             self._tpUTR = None

	 self._fpExons=[];self._tpExons=[]
	 for n in range(len(self._txExons)):
	     txExon = self._txExons[n]
	     if txExon.end()<min(cdCoords): self._fpExons.append(txExon)
	     if txExon.end()>=min(cdCoords) and txExon.start()<min(cdCoords): 
		 new_txExon = Locus(txExon.chr(),txExon.start(),min(cdCoords)-1,sense) 
		 self._fpExons.append(new_txExon)
	     if txExon.end()>max(cdCoords) and txExon.start() < max(cdCoords):
		 new_txExon = Locus(txExon.chr(),max(cdCoords) + 1,txExon.end(),sense)
		 self._tpExons.append(new_txExon)
	     if txExon.start() > max(cdCoords): self._tpExons.append(txExon)
         
    def name(self): return self._name
    def geneID(self): return self._geneID
    def chr(self): return self._txLocus.chr()
    def sense(self): return self._txLocus.sense()
    def txLocus(self): return self._txLocus   ## locus of full transcript
    def cdLocus(self): return self._cdLocus   ## locus from start codon to end codon
    def txExons(self): return map(lambda i: i, self._txExons)  ## list of loci
    def cdExons(self): return map(lambda i: i, self._cdExons)  ## list of loci
    def introns(self): return map(lambda i: i, self._introns)  ## list of loci
    def fpExons(self,sense): 
	 if sense=='+':return map(lambda i: i, self._fpExons)
	 else:return map(lambda i: i, self._tpExons)  ## list of loci
    def tpExons(self,sense): 
	 if sense=='+':return map(lambda i: i, self._tpExons)
	 else:return map(lambda i: i, self._fpExons)  ## list of loci
    def fpUtr(self): return self._fpUTR  ## locus
    def tpUtr(self): return self._tpUTR  ## locus
    def isCoding(self): return not(self._cdLocus.start()==0 and self._cdLocus.end()==0)  # boolean; is this gene protein-coding?
    def __hash__(self): return self._txLocus.__hash__()
    def txLine(self) : return self._txLine
    def exonRank(self) : return self._exonRank
    def flanking_5(self, interval):
        if self.sense() =='+':  return Locus(chr, self.txLocus().start()-interval, self.txLocus().start(), self.sense())
        elif self.sense()=='-': return Locus(chr, self.txLocus().end(), self.txLocus().end()+interval, self.sense())
    def flanking_3(self, interval):
        if self.sense() == '+' : return Locus(chr, self.txLocus().end(), self.txLocus().end()+interval, self.sense())
        elif self.sense() == '-': return Locus(chr, self.txLocus().start()-interval, self.txLocus().start(), self.sense())

## reads refFlat and make gene instances
def getRefFlat(filename_): # 0-base starts, key=txID, val=single instance
	geneList = {}
	openfile = open(filename_)
	filelines = openfile.readlines()
	openfile.close()
	for line in filelines:
		raw_line = line.strip('\n').split('\t')
		[name, txID, chrm, strand] = raw_line[:4]
		txCoords = map(int, raw_line[4:6])
		cdCoords = map(int, raw_line[6:8])
		exStarts = map(int, raw_line[9].split(',')[:-1])
		exEnds = map(int, raw_line[10].split(',')[:-1])
		newGene = Gene2(name, txID, chrm, strand, txCoords, cdCoords, exStarts, exEnds, line)
		if not(geneList.has_key(txID)): geneList[txID] = newGene
	return geneList

## makes gene instances from input refFlat line
def makeGene2(INFILE, key='Notsymbol', test=lambda g: True) : ### [txID] = Gene(tx)
## START AND END BOTH 1-BASE
	geneList = {}
	inopen = open(INFILE)
	for line in inopen :
		linsp = line.split('\t')
		if len(linsp) == 10 : linsp.insert(1, linsp[0])
		[name, geneID, chr, sense] = linsp[:4]
		txCoords = map(int, linsp[4:6])
		cdCoords = map(int, linsp[6:8])
		exStarts = map(lambda x: int(x)+1 , linsp[9].split(',')[:-1])
		exEnds = map(int, linsp[10].split(',')[:-1])
		txCoords = [txCoords[0]+1, txCoords[1]]
		cdCoords = [cdCoords[0]+1,cdCoords[1]]
		if cdCoords[0]!=0 or cdCoords[1]!=0 :
			newGene = Gene2(name, geneID, chr, sense, txCoords, cdCoords, exStarts, exEnds, line)
			if key == 'symbol' :
				if not geneList.has_key(name) : geneList[name]=[newGene]
				else : geneList[name].append(newGene)
			else : geneList[geneID] = newGene
	inopen.close()
	return geneList
