# Supplementary material for: TERIUS: accurate prediction of lncRNA via high-throughput sequencing data representing RNA-binding protein association
Source: BMC Bioinformatics. 2018 Feb 19;19(Suppl 1):41. doi: 10.1186/s12859-018-2013-9 (PMC5836835; doi:10.1186/s12859-018-2013-9)
Supplement: Supplementary file 3 — TERIUS source code. (GZ 19356 kb) [file 12859_2018_2013_MOESM3_ESM.gz › TERIUS.1.0.1/scripts/UAScal.py]

import argparse, math
import extraModule as exM

parser = argparse.ArgumentParser(description = '')
parser.add_argument('-l', '--clip', help = 'CLIp RPM file')
parser.add_argument('-r', '--rna', help = 'RNA RPM/FPM file')
parser.add_argument('-i', '--idx', type=int, default=0, help = '0-based column index of transcript/gene ID in RPM file')
parser.add_argument('-x', '--index', type=int, default=3, help='0-based column index of RPM value in RPM file')
parser.add_argument('-c', '--cut', default = 0.3, type = float, help = 'RNA rpm/fpm min cutoff; default 0.3')
parser.add_argument('-o', '--out', help = 'outdir')
args = parser.parse_args()
exM.PathCheck(args.out)

outlist = []
RNAdic = {}

[clipdir, name_wo, ext] = exM.fileAttr(args.clip)
[cheader, cline] = exM.openRead(args.clip, '#', '\t')
[rheaer, rline] = exM.openRead(args.rna, '#', '\t')
outname = args.out + name_wo + '.UAStmp'
outlist.append('#geneID\tCLIPrpm\tRNArpm\tUAS\tlog(RNArpm)\tlog(UAS)' + '\n')

## collect RNA-seq rpm values per gene
for line in rline:
	if not line.startswith('#'):
		line = line.split('\t')
		ID = line[args.idx]
		rpkm = line[args.index].strip('\n')
		if rpkm == 'NA' : pass
		elif float(rpkm)> args.cut : RNAdic[ID] = rpkm

## match CLIP-seq rpm with RNA-seq rpm and calculate association score
for lines in cline:
	if not lines.startswith('#'):
		lines = lines.split('\t')
		rID = lines[args.idx]
		rRPKM = lines[args.index].strip('\n')
		if rRPKM == 'NA' : pass
		else:
			if not RNAdic.has_key(rID) : continue
			else : 
				uas = float(rRPKM)/float(RNAdic[rID])
				if float(rRPKM) == 0 : 
					logV = '-20'
				elif float(rRPKM) > 0 : logV = str(math.log(uas,2))
				outlist.append(rID + '\t' + rRPKM + '\t' + RNAdic[rID] + '\t' + str(uas) + '\t' + str(math.log(float(RNAdic[rID]),2)) + '\t' + logV + '\n')
		
outopen = open(outname, 'w')
outopen.write(''.join(outlist))
outopen.close()
