# Supplementary material for: TERIUS: accurate prediction of lncRNA via high-throughput sequencing data representing RNA-binding protein association
Source: BMC Bioinformatics. 2018 Feb 19;19(Suppl 1):41. doi: 10.1186/s12859-018-2013-9 (PMC5836835; doi:10.1186/s12859-018-2013-9)
Supplement: Supplementary file 3 — TERIUS source code. (GZ 19356 kb) [file 12859_2018_2013_MOESM3_ESM.gz › TERIUS.1.0.1/scripts/UAS.py]

import argparse, math
import extraModule as exM, TERIUSmodule as TERm

parser = argparse.ArgumentParser()
parser.add_argument('-c', '--cell', help = 'cell line')
parser.add_argument('-u', '--uas', help = 'UAStmp file')
parser.add_argument('-t', '--cut', type=float, default=0.5, help = 'posterior prob. cutoff for classification')
parser.add_argument('-l', '--lpri', type=float, default=0.5, help = 'prior prob. for lncRNA')
parser.add_argument('-p', '--ppri', type=float, default=0.5, help = 'prior prob. for 3UTR fragments')
parser.add_argument('-f', '--model_pfx', help = 'UAS model file prefix')
args = parser.parse_args()

if args.lpri + args.ppri != 1:
	print 'Sum of prior probabilities of lncRNA (-l) and protein-coding gene (-p) must be 1'
	exit()
else: pass

clssf = args.cell + '_UAS'
[indir, name_wo, ext] = exM.fileAttr(args.uas)
outputfile = indir + name_wo + '.' +  'UAS'

## read UAStmp file
[inheader, inline] = exM.openRead(args.uas, '#', '\t')
outopen = open(outputfile, 'w')  
outopen.write('#txID\tPredicted_geneType\tCLIPrpm\tRNArpm\tlog2UAS\tPosterior_probability\n')

## for each gene in UAStmp file;
for line in inline : 
	linsp = line.split('\t')
	UAS = float(linsp[5])
	CLIP = linsp[1]
	RNA = linsp[2]

	## calculate posterior probability 
	pstr = TERm.UASp(args.model_pfx, UAS, args.lpri, args.ppri)

	## if probability < cutoff then predict as 3'UTR fragment
	if pstr < args.cut : Class = '3UTRfragment'
	elif pstr >= args.cut : Class = 'lncRNA'
	outopen.write(linsp[0] + '\t' + Class + '\t' + CLIP + '\t' + RNA + '\t' + str(UAS) + '\t' + str(pstr) + '\n')

outopen.close()
