# Supplementary material for: TERIUS: accurate prediction of lncRNA via high-throughput sequencing data representing RNA-binding protein association
Source: BMC Bioinformatics. 2018 Feb 19;19(Suppl 1):41. doi: 10.1186/s12859-018-2013-9 (PMC5836835; doi:10.1186/s12859-018-2013-9)
Supplement: Supplementary file 3 — TERIUS source code. (GZ 19356 kb) [file 12859_2018_2013_MOESM3_ESM.gz › TERIUS.1.0.1/scripts/WREcal.py]

################# Key Concept #####################################################
## if exon == first exon : 
## 1) start position correction (0-base -> 1-base)
## 2) for any position x, Pos*(x) = Pos(x) - ST_corrected
## 3) for any position x, frame f(x) = mod3( Pos(x)-ST_corrected )
## 4) store the last frame f(x)L
## else :
## 1) start position correction (0-base -> 1-base)
## 2) starting frame f(ST_corrected) = mod3(f(x)L +1)
## 3) for any position x, frame f(x) = mod3{ mod3(Pos(x) - ST_corrected) + f(ST) }
###################################################################################

import math, argparse, numpy
import TERIUSmodule as TERm, Datasets as D, samModule as SM, txModule as txM, extraModule as exM
from subprocess import Popen, STDOUT, PIPE

parser = argparse.ArgumentParser(description = 'Calculates RPS and make bed file of RPF 5\'ends')
parser.add_argument('-c', '--cell_line', help = 'cell line')
parser.add_argument('-i', '--input', help = 'input refFlat')
parser.add_argument('-b', '--bam_nick', help = 'bamfile nickname')
parser.add_argument('-m', '--mode', help = 'raw/random/norm')
parser.add_argument('-o', '--outdir', help = 'output directory')
args = parser.parse_args()
exM.PathCheck(args.outdir)
[indir, name_wo, ext] = exM.fileAttr(args.input)

outputname = args.outdir + name_wo + '_by' + args.bam_nick + '.WRE'

[bamdir, sample_name, strand_info, library, bam_name, end_type] = D.Bam(args.bam_nick)
rprofile = bamdir + bam_name
pflag, mflag = SM.get_flag(strand_info, library, end_type)
init_ribo, init_rna = TERm.init_signal(args.cell_line)

outopen=open(outputname,'w')
outopen.write('#txID\tNormed_WRE\tfirNT\tsecNT\tthrNT\tRand_firFreq\tRand_secFreq\tRand_thrFreq\tNorm_firFreq\tNorm_secFreq\tNorm_thrFreq\tFrame\n')

## get genes from refFlat
gene = txM.getRefFlat(args.input)
genes=gene.values()
samplesize=len(genes)
samplecount=0
f=0; s=0; t=0
loopnum = 500
summed_sig = {0:[], 1:[], 2:[]}

for geneLine in genes:
	sense = geneLine.sense()
	geneID = geneLine.geneID()
	exons = geneLine.txExons()
	coord = geneLine.txLocus().coord()
	chr = geneLine.chr()
	strand = geneLine.sense()
	## get reads mapped to gene
	reads=SM.samtoolRetrieve(rprofile, coord)
	reads=reads.split('\n')
        reads=filter(lambda x: len(x)>0,reads)
	firNT=secNT=thrNT=0
	firR = [] 
	secR = []
	thrR = []
	norm = []
	last_frame = ''
	st_frame = ''
	frame = ''
	firTag =0;	secTag=1;	thrTag=2;
	if sense=='+':        
		reads=filter(lambda x: x.split('\t')[1] in pflag, reads)
	elif sense=='-':      
                reads=filter(lambda x: x.split('\t')[1] in mflag, reads)
		exons.reverse()
	## get 5'end position of reads and collapse
	posA=map(lambda x: SM.getPos(x, library, strand_info, end_type), reads)
	norm = list(set(posA))
	for i in xrange(len(exons)) : 
		if sense == '+' : 
			st_oneb = exons[i].start() + 1
			end = exons[i].end()
			pos = filter(lambda x: st_oneb <= int(x) <= end, norm)
				
		elif sense == '-' : 
			st_oneb = exons[i].end()
			end = exons[i].start() + 1
			pos = filter(lambda x: end <= int(x) <= st_oneb, norm)
		if i > 0: 
			st_frame = (last_frame + 1) %3
			tag = map(lambda x: (abs(int(x) - st_oneb)%3 + st_frame)%3, pos)
			
		elif i ==0 :
			st_frame = 0
			tag = map(lambda x: abs(int(x) - st_oneb)%3, pos)
		last_frame = (abs(end - st_oneb) %3 + st_frame)%3
		### count subcodonal signals and separate bed reads###
		for j in xrange(len(tag)):
			if tag[j] == firTag : 
				firR.append(pos[j])
				firNT += 1
			elif tag[j] == secTag :
				secR.append(pos[j])
				secNT += 1
			elif tag[j] == thrTag :
				thrR.append(pos[j])
				thrNT += 1
	totalR=firNT+secNT+thrNT
	if firNT * secNT * thrNT == 0 : continue
	else:
		[firfreq, secfreq, thrfreq] = map(lambda x: x/float(totalR), [firNT, secNT, thrNT])

		## calculate raw (pre-adjustment) signals
		if args.mode == 'raw': 
			KL, frame_sig = TERm.init_maxFrame([firNT, secNT, thrNT], args.cell_line)
			[f,s,t] = frame_sig
			rand_signals = ['NA', 'NA', 'NA']
			[freq1, freq2, freq3] = map(lambda x: x/float(totalR), frame_sig)

		## calculate randomly distributed signals
		elif args.mode == 'random':
			frame_sig = rand_signals = TERm.rand_signal(totalR, loopnum, args.cell_line)	
			KL = TERm.KLdiv_init(rand_signals, args.cell_line)
			[f,s,t] = [firNT, secNT, thrNT]
			[freq1, freq2, freq3] = rand_signals

		## calculate adjusted signals
		elif args.mode == 'norm': 
			rand_signals, frame_freq, frame_sig = TERm.norm_signal([firNT, secNT, thrNT], loopnum, args.cell_line)
			KL = TERm.KLdiv_init(frame_freq, args.cell_line) 
			[f,s,t] = frame_sig
			[freq1, freq2, freq3] = frame_freq
			if f == firNT:
				frame = '123'
			elif f == thrNT:
				frame = '312'
			elif f == secNT:
				frame = '231'

			else: raise ValueError('event count not right')

		else: raise ValueError('mode not supported')

		summed_sig[0].append(freq1)
		summed_sig[1].append(freq2)
		summed_sig[2].append(freq3)

		outopen_list = [geneID, KL, f, s, t, rand_signals[0], rand_signals[1], rand_signals[2], freq1, freq2, freq3, frame]
		outopen.write('\t'.join(map(str, outopen_list)) + '\n')
		
outopen.close()
