# Supplementary material for: TERIUS: accurate prediction of lncRNA via high-throughput sequencing data representing RNA-binding protein association
Source: BMC Bioinformatics. 2018 Feb 19;19(Suppl 1):41. doi: 10.1186/s12859-018-2013-9 (PMC5836835; doi:10.1186/s12859-018-2013-9)
Supplement: Supplementary file 3 — TERIUS source code. (GZ 19356 kb) [file 12859_2018_2013_MOESM3_ESM.gz › TERIUS.1.0.1/scripts/write_datasets.py]

import argparse, os

parser = argparse.ArgumentParser(description = 'add bam file information to Datasets.py')
parser.add_argument('-d', '--dataset', help = 'Datasets.py file')
parser.add_argument('-b', '--bam', help = 'bamfile')
parser.add_argument('-n', '--nickname', help = 'a nickname for bamfile to use in downstream analysis')
parser.add_argument('-s', '--strand',  default='strandSpecific', help = 'library is strand-specific (strandSpecific( or not (nonstrandSpecific).')
parser.add_argument('-e', '--endtype', default='pe', help = 'library end type; pe for paired-end, se for single-end. pe is default')
parser.add_argument('-l', '--lib', help = 'library type; first if single-end first strand, second if single-end second strand, fr-first if paired-end forward-reverse first strand, fr-second if paired-end forward-reverse secondstrand.')
args = parser.parse_args()

dataopen = open(args.dataset)
datalines = dataopen.readlines()
dataopen.close()

bamdir = os.path.dirname(args.bam) + '/'
bamname = os.path.basename(args.bam)

## make  bamfile information to write in Datasets.py 
newline1 = "\t" + args.nickname + " = ['" + bamdir + "', '" + args.nickname + "', '" + args.strand + "', '" + args.lib + "', '" + bamname + "', '" + args.endtype + "']\n"
newline2 = "\tdataD['" + args.nickname + "'] = " + args.nickname + '\n'

## re-open Datasets.py 
datareopen = open(args.dataset, 'w')

## write previously written contents and newly added contents to file
for dline in datalines:
	if not dline.startswith('\treturn dataD'): pass
	else:
		datareopen.write(newline1)
		datareopen.write(newline2)
	datareopen.write(dline)	
datareopen.close()
