# Supplementary material for: TERIUS: accurate prediction of lncRNA via high-throughput sequencing data representing RNA-binding protein association
Source: BMC Bioinformatics. 2018 Feb 19;19(Suppl 1):41. doi: 10.1186/s12859-018-2013-9 (PMC5836835; doi:10.1186/s12859-018-2013-9)
Supplement: Supplementary file 3 — TERIUS source code. (GZ 19356 kb) [file 12859_2018_2013_MOESM3_ESM.gz › TERIUS.1.0.1/scripts/Datasets.py]

## Bam function can be written by wirte_datasets.py or can be edited directly. 
## This function containes various informtaion about bam files, such as 
## file directory, short nickname for bam, strandedness, library direction, file name, and library end type
def Bam(_nickname):
	dataD={}
	return dataD[_nickname]
