# Supplementary material for: TERIUS: accurate prediction of lncRNA via high-throughput sequencing data representing RNA-binding protein association
Source: BMC Bioinformatics. 2018 Feb 19;19(Suppl 1):41. doi: 10.1186/s12859-018-2013-9 (PMC5836835; doi:10.1186/s12859-018-2013-9)
Supplement: Supplementary file 3 — TERIUS source code. (GZ 19356 kb) [file 12859_2018_2013_MOESM3_ESM.gz › TERIUS.1.0.1/results/coding_names.txt]

#txID
NM_005659
NM_016272
NM_003932
NM_019103
NM_001145418
NM_015703
NM_013365
NM_022098
NM_173510
NM_025204
NM_002305
NM_016426
NM_001127649
NM_016498
