# Supplementary material for: TERIUS: accurate prediction of lncRNA via high-throughput sequencing data representing RNA-binding protein association
Source: BMC Bioinformatics. 2018 Feb 19;19(Suppl 1):41. doi: 10.1186/s12859-018-2013-9 (PMC5836835; doi:10.1186/s12859-018-2013-9)
Supplement: Supplementary file 3 — TERIUS source code. (GZ 19356 kb) [file 12859_2018_2013_MOESM3_ESM.gz › TERIUS.1.0.1/results/HeLa_UPF1_chr22s_hg19_PCG_lncRNA_NCgene.UAS]

#txID	Predicted_geneType	CLIPrpm	RNArpm	log2UAS	Posterior_probability
NM_017911	3UTRfragment	35.5227458973	16.4071058963	1.11442232634	0.320499918797
NM_001197	3UTRfragment	3.55227458973	3.30272910899	0.105084461762	0.413575813195
OTTHUMT00000331447	lncRNA	0.0	2.71676104126	-20.0	0.891569215698
NM_033318	3UTRfragment	10.9300756607	13.7436146793	-0.330458106525	0.478925261191
OTTHUMT00000461466	lncRNA	0.0	1.65136455449	-20.0	0.891569215698
OTTHUMT00000461468	lncRNA	0.0	6.71199786665	-20.0	0.891569215698
NM_014577	lncRNA	4.09877837277	28.019927602	-2.77318733967	0.79165325874
NM_005160	lncRNA	1.36625945759	3.88869717671	-1.50905540998	0.64508634477
OTTHUMT00000472363	lncRNA	0.0	0.745777540739	-20.0	0.891569215698
OTTHUMT00000472362	lncRNA	0.0	1.27847578412	-20.0	0.891569215698
OTTHUMT00000320796	lncRNA	0.0	1.06539648677	-20.0	0.891569215698
NM_003560	lncRNA	0.0	2.02425332486	-20.0	0.891569215698
NM_002073	3UTRfragment	6.01154161339	7.1914262857	-0.258542924405	0.467541838717
OTTHUMT00000318775	lncRNA	0.0	3.08964981163	-20.0	0.891569215698
NM_002676	3UTRfragment	8.19755674554	14.169773274	-0.789550785878	0.551945337871
NM_001017964	lncRNA	25.6856778027	66.4807407744	-1.37197231317	0.627354753721
NM_014338	3UTRfragment	50.5515999308	50.3932538242	0.00452614118722	0.42796259258
NM_001199579	3UTRfragment	46.7260734496	55.5071569607	-0.248445993381	0.465951283917
NM_173566	3UTRfragment	44.5400583174	47.1437945396	-0.0819644367307	0.440563849817
NM_014838	3UTRfragment	22.4066551045	44.4270334983	-0.987510514814	0.580672622091
OTTHUMT00000321722	lncRNA	0.0	0.852317189416	-20.0	0.891569215698
NM_002309	3UTRfragment	13.1160907929	17.2061532613	-0.391586799955	0.488582796305
OTTHUMT00000407766	lncRNA	0.0	2.71676104126	-20.0	0.891569215698
OTTHUMT00000315736	3UTRfragment	3.0057708067	1.86444385185	0.688989655702	0.348700180991
NM_001017437	lncRNA	0.0	8.3100925968	-20.0	0.891569215698
NM_013430	lncRNA	0.0	1.22520595979	-20.0	0.891569215698
OTTHUMT00000420304	3UTRfragment	1.09300756607	0.639237892062	0.773878553287	0.341373219293
OTTHUMT00000472257	lncRNA	0.0	1.54482490582	-20.0	0.891569215698
