# Supplementary material for: TERIUS: accurate prediction of lncRNA via high-throughput sequencing data representing RNA-binding protein association
Source: BMC Bioinformatics. 2018 Feb 19;19(Suppl 1):41. doi: 10.1186/s12859-018-2013-9 (PMC5836835; doi:10.1186/s12859-018-2013-9)
Supplement: Supplementary file 3 — TERIUS source code. (GZ 19356 kb) [file 12859_2018_2013_MOESM3_ESM.gz › TERIUS.1.0.1/results/HeLa_UPF1_chr22s_hg19_PCG_lncRNA_NCgene.UAStmp]

#geneID	CLIPrpm	RNArpm	UAS	log(RNArpm)	log(UAS)
NM_017911	35.5227458973	16.4071058963	2.16508299037	4.03624887443	1.11442232634
NM_001197	3.55227458973	3.30272910899	1.07555735651	1.72365864412	0.105084461762
OTTHUMT00000331447	0.0	2.71676104126	0.0	1.4418876757	-20
NM_033318	10.9300756607	13.7436146793	0.795283912984	3.78068958915	-0.330458106525
OTTHUMT00000461466	0.0	1.65136455449	0.0	0.723658644114	-20
OTTHUMT00000461468	0.0	6.71199786665	0.0	2.74674225723	-20
NM_014577	4.09877837277	28.019927602	0.146280833805	4.80838132302	-2.77318733967
NM_005160	1.36625945759	3.88869717671	0.351341180736	1.95928689261	-1.50905540998
OTTHUMT00000472363	0.0	0.745777540739	0.0	-0.423182744212	-20
OTTHUMT00000472362	0.0	1.27847578412	0.0	0.354424834447	-20
OTTHUMT00000320796	0.0	1.06539648677	0.0	0.0913904286174	-20
NM_003560	0.0	2.02425332486	0.0	1.01738984717	-20
NM_002073	6.01154161339	7.1914262857	0.835931757424	2.84627793078	-0.258542924405
OTTHUMT00000318775	0.0	3.08964981163	0.0	1.62744332886	-20
NM_002676	8.19755674554	14.169773274	0.57852419986	3.82474476923	-0.789550785878
NM_001017964	25.6856778027	66.4807407744	0.386362689457	6.05486455259	-1.37197231317
NM_014338	50.5515999308	50.3932538242	1.00314220842	5.65515870707	0.00452614118722
NM_001199579	46.7260734496	55.5071569607	0.841802679296	5.79460189601	-0.248445993381
NM_173566	44.5400583174	47.1437945396	0.944770329847	5.5589959787	-0.0819644367307
NM_014838	22.4066551045	44.4270334983	0.50434731604	5.47336590717	-0.987510514814
OTTHUMT00000321722	0.0	0.852317189416	0.0	-0.23053766627	-20
NM_002309	13.1160907929	17.2061532613	0.762290710405	4.10485268842	-0.391586799955
OTTHUMT00000407766	0.0	2.71676104126	0.0	1.4418876757	-20
OTTHUMT00000315736	3.0057708067	1.86444385185	1.6121541036	0.898745350677	0.688989655702
NM_001017437	0.0	8.3100925968	0.0	3.05486455259	-20
NM_013430	0.0	1.22520595979	0.0	0.293024289792	-20
OTTHUMT00000420304	1.09300756607	0.639237892062	1.70986041291	-0.645575165549	0.773878553287
OTTHUMT00000472257	0.0	1.54482490582	0.0	0.627443328861	-20
