# Supplementary material for: TERIUS: accurate prediction of lncRNA via high-throughput sequencing data representing RNA-binding protein association
Source: BMC Bioinformatics. 2018 Feb 19;19(Suppl 1):41. doi: 10.1186/s12859-018-2013-9 (PMC5836835; doi:10.1186/s12859-018-2013-9)
Supplement: Supplementary file 3 — TERIUS source code. (GZ 19356 kb) [file 12859_2018_2013_MOESM3_ESM.gz › TERIUS.1.0.1/results/hg19_PCG_lncRNA_byHeLa_Ribobam_NC.RPS]

#txID	Predicted_geneType	firNT	secNT	thrNT	Normed_firSignal	Normed_secSignal	Normed_thrSignal	Frame	Normed_WRE	RPS
NM_017911	noncoding	3	2	3	0.262254360182	0.385232393488	0.35251324633	312	0.0167224015029	0.8167781893
NM_014577	noncoding	3	2	1	0.349561463162	0.438969994262	0.211468542576	231	0.0264394810439	0.814253364813
NM_014838	noncoding	7	5	2	0.371007433105	0.479895446049	0.149097120846	231	0.0255526706334	0.816668375567
