# Supplementary material for: TERIUS: accurate prediction of lncRNA via high-throughput sequencing data representing RNA-binding protein association
Source: BMC Bioinformatics. 2018 Feb 19;19(Suppl 1):41. doi: 10.1186/s12859-018-2013-9 (PMC5836835; doi:10.1186/s12859-018-2013-9)
Supplement: Supplementary file 3 — TERIUS source code. (GZ 19356 kb) [file 12859_2018_2013_MOESM3_ESM.gz › TERIUS.1.0.1/results/hg19_PCG_lncRNA_byHeLa_Ribobam_PCG.RPS]

#txID	Predicted_geneType	firNT	secNT	thrNT	Normed_firSignal	Normed_secSignal	Normed_thrSignal	Frame	Normed_WRE	RPS
NM_005659	coding	34	6	19	0.517882154935	0.125976900745	0.35614094432	231	0.0943628440972	0.116459636013
NM_016272	coding	12	3	4	0.533143502435	0.229632361949	0.237224135617	312	0.0849313451147	0.160287010063
NM_003932	coding	89	20	55	0.505546675744	0.139794150851	0.354659173404	123	0.0904619649195	0.136790948743
NM_019103	coding	10	2	1	0.658074794862	0.245469019598	0.09645618554	312	0.106045448399	0.0446736919122
NM_001145418	coding	14	1	7	0.568838899851	0.0672715098029	0.363889590346	231	0.110669199966	0.0170007434424
NM_015703	coding	23	9	21	0.37623315554	0.204006332648	0.419760511812	231	0.0590898345103	0.322021171496
NM_013365	coding	13	1	2	0.739360511303	0.102658968258	0.157980520439	123	0.137862233726	0.000792295683643
NM_022098	coding	11	2	12	0.36760010523	0.107975967727	0.524423927044	312	0.0688404256499	0.224724719592
NM_173510	coding	11	2	8	0.436143075028	0.130334597246	0.433522327727	312	0.0788104957057	0.182718284866
NM_025204	coding	14	5	3	0.537630256899	0.314063129474	0.148306613627	123	0.0757875754437	0.195157462042
NM_002305	coding	46	18	33	0.42883532537	0.216143180419	0.355021494211	231	0.0673341654267	0.23234544216
NM_016426	coding	13	2	13	0.392965652069	0.0953978087506	0.51163653918	312	0.0749921833569	0.198541675559
NM_001127649	coding	7	1	1	0.660310234108	0.179869454452	0.15982031144	312	0.114202417074	0.00435195535235
NM_016498	coding	7	2	7	0.348105660316	0.175438400524	0.476455939159	312	0.0572883010129	0.359603931705
