# Supplementary material for: TERIUS: accurate prediction of lncRNA via high-throughput sequencing data representing RNA-binding protein association
Source: BMC Bioinformatics. 2018 Feb 19;19(Suppl 1):41. doi: 10.1186/s12859-018-2013-9 (PMC5836835; doi:10.1186/s12859-018-2013-9)
Supplement: Supplementary file 3 — TERIUS source code. (GZ 19356 kb) [file 12859_2018_2013_MOESM3_ESM.gz › TERIUS.1.0.1/results/hg19_PCG_lncRNA_byHeLa_Ribobam.WRE]

#txID	Normed_WRE	firNT	secNT	thrNT	Rand_firFreq	Rand_secFreq	Rand_thrFreq	Norm_firFreq	Norm_secFreq	Norm_thrFreq	Frame
NM_017911	0.0167224015029	3	2	3	0.455	0.2065	0.3385	0.262254360182	0.385232393488	0.35251324633	312
NM_005659	0.0943628440972	34	6	19	0.394	0.285830508475	0.320169491525	0.517882154935	0.125976900745	0.35614094432	231
NM_016272	0.0849313451147	12	3	4	0.429263157895	0.249157894737	0.321578947368	0.533143502435	0.229632361949	0.237224135617	312
NM_003932	0.0904619649195	89	20	55	0.371256097561	0.301707317073	0.327036585366	0.505546675744	0.139794150851	0.354659173404	123
NM_019103	0.106045448399	10	2	1	0.450769230769	0.241692307692	0.307538461538	0.658074794862	0.245469019598	0.09645618554	312
NM_014577	0.0264394810439	3	2	1	0.480333333333	0.255	0.264666666667	0.349561463162	0.438969994262	0.211468542576	231
NM_001145418	0.110669199966	14	1	7	0.419181818182	0.253181818182	0.327636363636	0.568838899851	0.0672715098029	0.363889590346	231
NM_015703	0.0590898345103	23	9	21	0.393698113208	0.284113207547	0.322188679245	0.37623315554	0.204006332648	0.419760511812	231
NM_013365	0.137862233726	13	1	2	0.43975	0.243625	0.316625	0.739360511303	0.102658968258	0.157980520439	123
NM_022098	0.0688404256499	11	2	12	0.41952	0.25968	0.3208	0.36760010523	0.107975967727	0.524423927044	312
NM_173510	0.0788104957057	11	2	8	0.427333333333	0.26	0.312666666667	0.436143075028	0.130334597246	0.433522327727	312
NM_025204	0.0757875754437	14	5	3	0.418727272727	0.256	0.325272727273	0.537630256899	0.314063129474	0.148306613627	123
NM_002305	0.0673341654267	46	18	33	0.378371134021	0.29375257732	0.32787628866	0.42883532537	0.216143180419	0.355021494211	231
NM_014838	0.0255526706334	7	5	2	0.441857142857	0.244	0.314142857143	0.371007433105	0.479895446049	0.149097120846	231
NM_016426	0.0749921833569	13	2	13	0.416357142857	0.263857142857	0.319785714286	0.392965652069	0.0953978087506	0.51163653918	312
NM_001127649	0.114202417074	7	1	1	0.472888888889	0.248	0.279111111111	0.660310234108	0.179869454452	0.15982031144	312
NM_016498	0.0572883010129	7	2	7	0.43525	0.24675	0.318	0.348105660316	0.175438400524	0.476455939159	312
