# Supplementary material for: TERIUS: accurate prediction of lncRNA via high-throughput sequencing data representing RNA-binding protein association
Source: BMC Bioinformatics. 2018 Feb 19;19(Suppl 1):41. doi: 10.1186/s12859-018-2013-9 (PMC5836835; doi:10.1186/s12859-018-2013-9)
Supplement: Supplementary file 3 — TERIUS source code. (GZ 19356 kb) [file 12859_2018_2013_MOESM3_ESM.gz › TERIUS.1.0.1/results/hg19_PCG_lncRNA_NC.refFlat]

CITF22-24E5.1	OTTHUMT00000318867	chr22	+	37212369	37215780	37215780	37215780	3	37212369,37214425,37215744,	37212484,37214823,37215780,
RP1-29C18.10	OTTHUMT00000317431	chr22	+	49942328	49950121	49950121	49950121	2	49942328,49946299,	49942400,49950121,
SC22CB-1D7.1	OTTHUMT00000320576	chr22	+	33716850	33718799	33718799	33718799	2	33716850,33718490,	33717025,33718799,
RP3-370M22.8	OTTHUMT00000321324	chr22	+	40356400	40360687	40360687	40360687	2	40356400,40359923,	40356923,40360687,
LL22NC03-N14H11.1	OTTHUMT00000472241	chr22	-	16154072	16154766	16154766	16154766	1	16154072,	16154766,
CTA-397C4.2	OTTHUMT00000318225	chr22	+	44839206	44840668	44840668	44840668	3	44839206,44839521,44840263,	44839281,44839671,44840668,
CITF22-92A6.1	OTTHUMT00000407766	chr22	+	46409485	46411378	46411378	46411378	2	46409485,46410376,	46409690,46411378,
KB-1125A3.11	OTTHUMT00000472288	chr22	-	24198613	24199226	24199226	24199226	1	24198613,	24199226,
RP4-633O19__A.1	OTTHUMT00000319084	chr22	+	36784670	36792562	36792562	36792562	2	36784670,36792162,	36784780,36792562,
AC004471.10	OTTHUMT00000472378	chr22	-	19111821	19115962	19115962	19115962	3	19111821,19113181,19115605,	19112805,19113354,19115962,
CTA-250D10.23	OTTHUMT00000420304	chr22	-	42318026	42319104	42319104	42319104	1	42318026,	42319104,
CTA-85E5.10	OTTHUMT00000322094	chr22	-	30404730	30476219	30476219	30476219	5	30404730,30414605,30436165,30446449,30476116,	30405185,30414718,30436267,30446578,30476219,
CITF22-49D8.1	OTTHUMT00000317578	chr22	+	47741318	47769291	47769291	47769291	4	47741318,47759341,47762517,47765249,	47741474,47759459,47762565,47769291,
CITF22-123F2.1	OTTHUMT00000318743	chr22	+	43911996	43932747	43932747	43932747	3	43911996,43914356,43930732,	43912256,43914477,43932747,
LA16c-23H5.4	OTTHUMT00000074929	chr22	+	16417268	16420386	16420386	16420386	3	16417268,16417698,16419371,	16417438,16417807,16420386,
AP000343.2	OTTHUMT00000320286	chr22	+	23668802	23670680	23670680	23670680	2	23668802,23670510,	23668978,23670680,
CTA-282F2.4	OTTHUMT00000320517	chr22	-	34119817	34120898	34120898	34120898	2	34119817,34120788,	34120265,34120898,
CTA-747E2.8	OTTHUMT00000320951	chr22	+	29388708	29414608	29414608	29414608	2	29388708,29414151,	29388925,29414608,
RP11-536P6.3	OTTHUMT00000317512	chr22	+	48844701	48847029	48847029	48847029	2	48844701,48846911,	48845151,48847029,
AC008079.9	OTTHUMT00000316367	chr22	-	18660804	18688682	18688682	18688682	9	18660804,18665876,18671389,18671888,18673949,18678923,18681956,18682449,18688541,	18661232,18666833,18671423,18671950,18674015,18679010,18681981,18682508,18688682,
RP1-90G24.11	OTTHUMT00000472413	chr22	+	32680669	32681118	32681118	32681118	1	32680669,	32681118,
RP1-90G24.10	OTTHUMT00000315736	chr22	+	32601101	32665653	32665653	32665653	4	32601101,32603122,32664274,32665343,	32601234,32603263,32664566,32665653,
RP5-1039K5.18	OTTHUMT00000472371	chr22	+	38439236	38439927	38439927	38439927	1	38439236,	38439927,
RP5-1039K5.17	OTTHUMT00000472369	chr22	+	38346971	38347785	38347785	38347785	1	38346971,	38347785,
RP5-1039K5.16	OTTHUMT00000331452	chr22	-	38428171	38430235	38430235	38430235	2	38428171,38430171,	38429162,38430235,
RP5-1039K5.13	OTTHUMT00000321722	chr22	-	38453186	38469947	38469947	38469947	2	38453186,38469871,	38453524,38469947,
CTA-246H3.12	OTTHUMT00000472345	chr22	-	25830290	25831037	25831037	25831037	1	25830290,	25831037,
RP1-90L6.3	OTTHUMT00000322346	chr22	+	27299302	27316574	27316574	27316574	3	27299302,27302540,27316339,	27299394,27302730,27316574,
RP1-90L6.2	OTTHUMT00000320766	chr22	+	27254596	27261749	27261749	27261749	3	27254596,27257944,27258219,	27256985,27258068,27261749,
AC000068.10	OTTHUMT00000472257	chr22	+	19444025	19444485	19444485	19444485	1	19444025,	19444485,
RP13-455A7.1	OTTHUMT00000317554	chr22	+	48256419	48257811	48257811	48257811	2	48256419,48257740,	48256567,48257811,
XXbac-B33L19.3	OTTHUMT00000319010	chr22	+	20326327	20350457	20350457	20350457	12	20326327,20328519,20329046,20332016,20337005,20339071,20339598,20341852,20344426,20344725,20345228,20350022,	20326539,20328578,20329071,20332103,20337071,20339133,20339632,20343893,20344499,20344766,20345383,20350457,
RP5-1170K4.7	OTTHUMT00000318801	chr22	+	37476107	37478887	37478887	37478887	3	37476107,37478518,37478696,	37476300,37478598,37478887,
RP4-669P10.16	OTTHUMT00000320534	chr22	-	42532441	42535938	42535938	42535938	3	42532441,42533995,42535622,	42532673,42534114,42535938,
AL022476.2	OTTHUMT00000319653	chr22	+	43434590	43448372	43448372	43448372	3	43434590,43437216,43448060,	43436270,43437307,43448372,
RP3-388M5.9	OTTHUMT00000420291	chr22	+	44208372	44209835	44209835	44209835	1	44208372,	44209835,
AC006547.15	OTTHUMT00000461468	chr22	-	20052074	20053228	20053228	20053228	2	20052074,20053018,	20052447,20053228,
AC006547.13	OTTHUMT00000461466	chr22	-	20050533	20058023	20058023	20058023	4	20050533,20052668,20056565,20057493,	20050676,20052803,20056687,20058023,
RP1-151B14.6	OTTHUMT00000318775	chr22	+	37562796	37578890	37578890	37578890	2	37562796,37578468,	37563004,37578890,
RP1-41P2.7	OTTHUMT00000318977	chr22	+	36081986	36085420	36085420	36085420	2	36081986,36084894,	36082061,36085420,
RP1-85F18.6	OTTHUMT00000320602	chr22	-	41565193	41579148	41579148	41579148	3	41565193,41565525,41579066,	41565408,41565585,41579148,
AC007050.17	OTTHUMT00000320308	chr22	-	20876356	20878157	20878157	20878157	3	20876356,20877017,20877939,	20876494,20877313,20878157,
LL22NC03-86G7.1	OTTHUMT00000331447	chr22	+	22292664	22297799	22297799	22297799	2	22292664,22295473,	22293985,22297799,
AC000068.9	OTTHUMT00000472256	chr22	+	19441701	19442128	19442128	19442128	1	19441701,	19442128,
LL22NC03-N64E9.1	OTTHUMT00000470076	chr22	-	16179616	16181004	16181004	16181004	1	16179616,	16181004,
KB-226F1.1	OTTHUMT00000472363	chr22	+	24375561	24376211	24376211	24376211	1	24375561,	24376211,
KB-226F1.2	OTTHUMT00000472362	chr22	+	24311399	24312062	24312062	24312062	1	24311399,	24312062,
XXbac-B444P24.13	OTTHUMT00000472274	chr22	-	20305641	20306272	20306272	20306272	1	20305641,	20306272,
MIAT	OTTHUMT00000320796	chr22	+	27053335	27072438	27072438	27072438	5	27053335,27059279,27061494,27063147,27064120,	27053618,27059362,27062900,27063273,27072438,
RP4-754E20__A.5	OTTHUMT00000318937	chr22	+	43796336	43805687	43805687	43805687	4	43796336,43798110,43800784,43805091,	43796460,43798237,43800888,43805687,
PMM1	NM_002676	chr22	-	41972889	41985871	41973321	41985809	8	41972889,41973811,41974809,41979962,41980284,41980530,41982079,41985722,	41973444,41973927,41974885,41980062,41980376,41980607,41982197,41985871,
PISD	NM_014338	chr22	-	32014476	32026810	32015597	32021801	9	32014476,32016538,32016981,32017319,32017634,32019669,32021748,32023988,32026789,	32015822,32016699,32017128,32017458,32017871,32019835,32022002,32024196,32026810,
PRR14L	NM_173566	chr22	-	32077333	32146120	32081512	32134846	9	32077333,32084141,32097641,32099535,32100640,32108068,32121523,32134372,32145978,	32081789,32084213,32097748,32099707,32100712,32113277,32121596,32134897,32146120,
MEI1	NM_152513	chr22	+	42095517	42195459	42095542	42195303	31	42095517,42099334,42101507,42110005,42112044,42114074,42119946,42125668,42126524,42128248,42128472,42139083,42140976,42141888,42144110,42148594,42149952,42154368,42159177,42166689,42172105,42174711,42177287,42177688,42180342,42180611,42189832,42190374,42191414,42191738,42195257,	42095716,42099458,42101558,42110079,42112150,42114278,42120077,42125783,42126641,42128348,42128607,42139198,42141068,42142030,42144222,42148655,42150050,42154537,42159325,42166965,42172271,42174816,42177398,42177849,42180424,42180787,42189914,42190481,42191546,42191851,42195459,
CCDC116	NM_152612	chr22	+	21987085	21991616	21987470	21991359	5	21987085,21987408,21988310,21988973,21990720,	21987116,21987542,21988859,21989555,21991616,
TMEM211	NM_001001663	chr22	-	25331207	25335314	25331299	25334242	3	25331207,25334115,25335301,	25331562,25334254,25335314,
DERL3	NM_001135751	chr22	-	24176689	24181199	24177013	24181174	7	24176689,24179250,24179845,24180538,24180750,24180897,24181081,	24177119,24179341,24180041,24180632,24180824,24180963,24181199,
RFPL1	NM_021026	chr22	+	29834571	29838444	29834780	29838111	2	29834571,29837530,	29835153,29838444,
YDJC	NM_001017964	chr22	-	21982377	21984340	21982706	21984303	5	21982377,21983298,21983596,21983890,21984139,	21983076,21983476,21983696,21984050,21984340,
RFPL2	NM_001098527	chr22	-	32586421	32599464	32586758	32598438	5	32586421,32588888,32590331,32598319,32598627,	32587339,32589179,32590477,32598537,32599464,
ZBED4	NM_014838	chr22	+	50247496	50283726	50277310	50280826	2	50247496,50276981,	50247637,50283726,
SEZ6L	NM_021115	chr22	+	26565439	26779563	26565635	26776261	17	26565439,26688371,26690257,26692853,26694949,26701944,26706635,26707733,26709729,26736401,26743684,26747017,26761337,26769416,26771540,26773638,26776231,	26565729,26689112,26690391,26693046,26695135,26702110,26706802,26707928,26709868,26736598,26743879,26747209,26761532,26769449,26771655,26773741,26779563,
RAC2	NM_002872	chr22	-	37621300	37640339	37622712	37640188	7	37621300,37622710,37627270,37627971,37628840,37637626,37640153,	37622079,37622843,37627430,37628034,37628958,37637698,37640339,
BRD1	NM_014577	chr22	-	50166936	50218452	50167880	50217965	12	50166936,50169238,50169697,50170681,50171325,50181037,50187681,50191452,50192205,50192635,50197851,50216598,	50168064,50169393,50169807,50170809,50171461,50181142,50187942,50191765,50192334,50192767,50198008,50218452,
GALR3	NM_003614	chr22	+	38219388	38221502	38219413	38221477	2	38219388,38220729,	38219772,38221502,
CSF2RB	NM_000395	chr22	+	37309674	37336479	37318249	37334544	14	37309674,37318077,37319285,37322028,37325443,37325680,37326416,37326714,37328806,37329873,37331392,37331671,37332590,37333418,	37309719,37318325,37319409,37322219,37325601,37325849,37326552,37326872,37328946,37330036,37331483,37331729,37332694,37336479,
GAB4	NM_001037814	chr22	-	17442826	17489112	17443622	17489004	10	17442826,17444614,17445655,17446067,17446989,17449187,17450832,17468849,17472762,17488830,	17443766,17444719,17445752,17446158,17447254,17449273,17451083,17469057,17473066,17489112,
DENND6B	NM_001001794	chr22	-	50750391	50765489	50750567	50765417	20	50750391,50750771,50750951,50751427,50751874,50752063,50752242,50752635,50752828,50753033,50753227,50754142,50754453,50754602,50754798,50755721,50756336,50757275,50757393,50765240,	50750690,50750846,50751054,50751537,50751928,50752153,50752307,50752701,50752923,50753129,50753350,50754198,50754516,50754682,50754904,50755802,50756449,50757318,50757432,50765489,
LGALS2	NM_006498	chr22	-	37966252	37976024	37966269	37975912	4	37966252,37966582,37967855,37975906,	37966419,37966742,37967938,37976024,
SUN2	NM_001199579	chr22	-	39130718	39152024	39132271	39148633	18	39130718,39134177,39134591,39134877,39135346,39135726,39136271,39137011,39137498,39138305,39141688,39144717,39145770,39146229,39146902,39147214,39148511,39151767,	39132385,39134270,39134759,39134993,39135431,39135948,39136437,39137055,39137576,39138560,39141816,39144788,39145864,39146388,39147040,39147378,39148670,39152024,
SMC1B	NM_148674	chr22	-	45739944	45809500	45740436	45809448	25	45739944,45741339,45745608,45748330,45749857,45750838,45754576,45755684,45757718,45758764,45765833,45767350,45768034,45779346,45782746,45785591,45789513,45790564,45792225,45794974,45798212,45802340,45802633,45804590,45809339,	45740538,45741450,45745678,45748482,45750012,45750995,45754675,45755838,45757864,45758906,45765940,45767467,45768172,45779493,45782926,45785777,45789721,45790647,45792366,45795233,45798451,45802544,45802746,45804779,45809500,
MB	NM_005368	chr22	-	36002810	36013384	36003343	36013304	3	36002810,36006930,36013209,	36003490,36007153,36013384,
IGLL5	NM_001178126	chr22	+	23229959	23238013	23230233	23237874	3	23229959,23235879,23237554,	23230439,23235998,23238013,
LIF	NM_002309	chr22	-	30636435	30642840	30639639	30642684	3	30636435,30640743,30642665,	30640050,30640922,30642840,
BIK	NM_001197	chr22	+	43506753	43525718	43520028	43525311	5	43506753,43520021,43523702,43524501,43525218,	43506809,43520189,43523801,43524631,43525718,
CCDC157	NM_001017437	chr22	+	30752626	30772818	30761989	30772734	12	30752626,30757949,30761978,30765420,30766314,30767638,30768063,30769585,30769911,30771467,30772247,30772421,	30753121,30758103,30762237,30765592,30766939,30767716,30768275,30769753,30770080,30771652,30772336,30772818,
ACR	NM_001097	chr22	+	51176651	51183727	51176663	51183635	5	51176651,51177698,51178121,51182488,51183080,	51176740,51177902,51178405,51182634,51183727,
GAL3ST1	NM_004861	chr22	-	30950623	30960876	30950939	30953379	4	30950623,30953248,30954246,30960811,	30952080,30953388,30954375,30960876,
PLA2G6	NM_003560	chr22	-	38507501	38577761	38508167	38565433	17	38507501,38508510,38509493,38511533,38512081,38516765,38519101,38522377,38524275,38525460,38528837,38530994,38535988,38539111,38541444,38565224,38577670,	38508312,38508584,38509661,38511688,38512218,38516916,38519265,38522456,38524437,38525569,38529020,38531091,38536176,38539295,38541660,38565478,38577761,
PLA2G3	NM_015715	chr22	-	31530792	31536469	31531708	31536340	7	31530792,31532668,31532893,31533695,31534261,31534652,31535826,	31531922,31532785,31533026,31533979,31534396,31534785,31536469,
GNAZ	NM_002073	chr22	+	23412668	23467221	23437882	23465618	3	23412668,23437433,23465273,	23412756,23438605,23467221,
SMDT1	NM_033318	chr22	+	42475694	42480288	42475772	42478066	3	42475694,42477928,42479122,	42475958,42478069,42480288,
ADRBK2	NM_005160	chr22	+	25960860	26125258	25961007	26118417	21	25960860,26000343,26040558,26057542,26059596,26063705,26068262,26070403,26074782,26081136,26083503,26086155,26091073,26099476,26100075,26105864,26107034,26110374,26114211,26117250,26118255,	25961120,26000420,26040632,26057644,26059671,26063767,26068314,26070495,26074882,26081215,26083634,26086250,26091181,26099543,26100176,26105931,26107130,26110537,26114348,26117364,26125258,
FAM118A	NM_017911	chr22	+	45705784	45737836	45718260	45736286	9	45705784,45718251,45719055,45723722,45726483,45728305,45731230,45732208,45736266,	45706064,45718307,45719308,45723944,45726612,45728591,45731263,45732292,45737836,
GGT1	NM_013430	chr22	+	24979717	25024972	25007048	25024806	16	24979717,25003920,25005931,25006216,25007041,25010742,25011007,25016294,25016879,25019073,25019746,25023398,25023818,25024047,25024241,25024659,	24979776,25003990,25006000,25006498,25007212,25010873,25011094,25016487,25017037,25019223,25019883,25023586,25023946,25024160,25024355,25024972,
GGT5	NM_001099781	chr22	-	24615621	24641110	24615937	24640693	12	24615621,24620963,24621212,24621513,24622043,24622598,24627351,24628018,24628790,24629465,24629841,24640520,	24616084,24621074,24621382,24621620,24622234,24622735,24627498,24628176,24628986,24629561,24629972,24641110,
